# Supplementary material for: Improvement of Locomotion Caused by Lactococcus lactis subsp. lactis in the Model Organism Caenorhabditis elegans
Source: Nutrients. 2023 Oct 23;15(20):4482. doi: 10.3390/nu15204482 (PMC10610199; doi:10.3390/nu15204482)
Supplement: Supplementary file 1 [file nutrients-15-04482-s001.zip]

Archive with 21 entries (20 files):
- Ali_Suppl_Nutrients2023/
- Ali_Suppl_Nutrients2023/Table S1.xlsx
- __MACOSX/Ali_Suppl_Nutrients2023/._Table S1.xlsx
- Ali_Suppl_Nutrients2023/Table S7.xlsx
- __MACOSX/Ali_Suppl_Nutrients2023/._Table S7.xlsx
- Ali_Suppl_Nutrients2023/Table S10.docx
- __MACOSX/Ali_Suppl_Nutrients2023/._Table S10.docx
- Ali_Suppl_Nutrients2023/Table S6.xlsx
- __MACOSX/Ali_Suppl_Nutrients2023/._Table S6.xlsx
- Ali_Suppl_Nutrients2023/Table S5.xlsx
- __MACOSX/Ali_Suppl_Nutrients2023/._Table S5.xlsx
- Ali_Suppl_Nutrients2023/Table S9.xlsx
- __MACOSX/Ali_Suppl_Nutrients2023/._Table S9.xlsx
- Ali_Suppl_Nutrients2023/Table S8.xlsx
- __MACOSX/Ali_Suppl_Nutrients2023/._Table S8.xlsx
- Ali_Suppl_Nutrients2023/Table S4.xlsx
- __MACOSX/Ali_Suppl_Nutrients2023/._Table S4.xlsx
- Ali_Suppl_Nutrients2023/Table S3.xlsx
- __MACOSX/Ali_Suppl_Nutrients2023/._Table S3.xlsx
- Ali_Suppl_Nutrients2023/Table S2.xlsx
- __MACOSX/Ali_Suppl_Nutrients2023/._Table S2.xlsx
