# Supplementary material for: Improvement of Locomotion Caused by Lactococcus lactis subsp. lactis in the Model Organism Caenorhabditis elegans
Source: Nutrients. 2023 Oct 23;15(20):4482. doi: 10.3390/nu15204482 (PMC10610199; doi:10.3390/nu15204482)
Supplement: Supplementary file 1 [file nutrients-15-04482-s001.zip › Ali_Suppl_Nutrients2023/Table S1.xlsx]

## Sheet: Sheet1
Table S1: Genes upregulated in worms fed with OP50+LL100933
GeneID	TranscriptID	GeneName	baseMean	log2FoldChange	lfcSE	stat	pvalue	padj
WBGene00270321	Y41C4A.32.1	Y41C4A.32	239.769	3.49999	0.319832	10.9432	7.16e-28	6.85e-24
WBGene00016596	C42D4.3.1	C42D4.3	1286.61	2.62514	0.260174	10.09	6.12e-24	2.93e-20
WBGene00018031	F35B3.4.1	F35B3.4	528.554	2.20525	0.689514	3.19827	0.00138254	0.0337241
WBGene00007605	C15C8.3a.1,C15C8.3b.1,C15C8.3b.2	hrg-7	1543.61	2.09067	0.214402	9.75119	1.82e-22	5.81e-19
WBGene00009398	F35C5.10.1	nspb-11	145.542	1.86958	0.380173	4.91771	8.76e-07	0.000127
WBGene00016659	C45B2.2.1	C45B2.2	767.912	1.83733	0.220234	8.34262	7.27e-17	1.39e-13
WBGene00044724	R02E4.3.1	R02E4.3	336.553	1.83425	0.249673	7.34661	2.03e-13	3.24e-10
WBGene00003554	F57C12.1.1	nas-38	491.791	1.80811	0.306057	5.90776	3.47e-09	1.33e-06
WBGene00019830	R02E12.6.1,R02E12.6.2,R02E12.6.3	hrg-1	116.547	1.68519	0.354266	4.75687	1.97e-06	0.000241
WBGene00017205	F07C4.12a.1,F07C4.12b.1	F07C4.12	141.375	1.66192	0.447243	3.71592	0.000202	0.00917516
WBGene00018591	F48B9.5.1	npax-2	142.597	1.63305	0.323861	5.04242	4.6e-07	8.45e-05
WBGene00020128	R193.2.1	R193.2	454.893	1.58984	0.274559	5.79051	7.02e-09	2.4e-06
WBGene00019939	R07G3.2.1	lips-17	236.381	1.54343	0.311721	4.95133	7.37e-07	0.000112
WBGene00022383	Y95B8A.2.1	Y95B8A.2	858.782	1.52602	0.251272	6.07316	1.25e-09	5.71e-07
WBGene00001730	ZC168.5.1	grl-21	473.785	1.50915	0.27549	5.47808	4.3e-08	1.06e-05
WBGene00001713	F42C5.7.1	grl-4	1600.4	1.5085	0.226188	6.66922	2.57e-11	1.89e-08
WBGene00020039	R12E2.14.1	R12E2.14	3281.02	1.48504	0.210009	7.07128	1.54e-12	2.1e-09
WBGene00000031	C03A7.14.1,C03A7.14.2	abu-8	3239.14	1.48243	0.243847	6.07936	1.21e-09	5.71e-07
WBGene00017305	F09F7.8.1	nspb-12	175.976	1.47868	0.381277	3.87823	0.000105	0.00556618
WBGene00011537	T06E4.10.1	T06E4.10	831.039	1.47345	0.282539	5.21504	1.84e-07	3.82e-05
WBGene00021084	W08E12.3.1	W08E12.3	132.731	1.4704	0.435239	3.37839	0.000729	0.0221329
WBGene00004153	T23F1.6.1	pqn-71	652.833	1.46877	0.214807	6.83763	8.05e-12	7e-09
WBGene00022649	ZK84.1.1	ZK84.1	3997.12	1.45205	0.17093	8.49497	1.98e-17	4.73e-14
WBGene00020033	R12E2.7.2,R12E2.7.1	R12E2.7	529.241	1.42895	0.255532	5.59207	2.24e-08	6.63e-06
WBGene00004146	T06E4.11.1	pqn-63	794.431	1.41069	0.26804	5.26299	1.42e-07	3.15e-05
WBGene00013331	Y57G11C.42e,Y57G11C.42f,Y57G11C.42g,Y57G11C.42h,Y57G11C.42b.1,Y57G11C.42a.1,Y57G11C.42c.1,Y57G11C.42d.1	Y57G11C.42	598.973	1.40895	0.236609	5.95475	2.6e-09	1.13e-06
WBGene00020995	W03F8.6a.2,W03F8.6a.1,W03F8.6b.1,W03F8.6d.1,W03F8.6c.1	W03F8.6	728.012	1.38483	0.209351	6.61488	3.72e-11	2.37e-08
WBGene00000603	C46A5.3a.1,C46A5.3b.1	col-14	5295.65	1.37015	0.196252	6.98158	2.92e-12	3.39e-09
WBGene00015169	B0403.5.1	B0403.5	727.851	1.36944	0.225418	6.07512	1.24e-09	5.71e-07
WBGene00000678	F58F6.1.1	col-104	2141.2	1.35701	0.209349	6.48206	9.05e-11	5.41e-08
WBGene00000033	F35A5.3.1	abu-10	744.006	1.34449	0.262861	5.11482	3.14e-07	5.89e-05
WBGene00000030	C03A7.8.1	abu-7	163.836	1.34416	0.441365	3.04547	0.00232319	0.0458975
WBGene00017841	F26G1.5.1	F26G1.5	227.134	1.33523	0.27859	4.79281	1.64e-06	0.000207
WBGene00000755	R09A8.4.1	col-182	309.087	1.32961	0.30076	4.42081	9.83e-06	0.000887
WBGene00016915	C54D2.1.1	C54D2.1	387.514	1.32868	0.242153	5.48694	4.09e-08	1.06e-05
WBGene00010464	K01D12.5.1	K01D12.5	236.023	1.3242	0.314767	4.2069	2.59e-05	0.00187541
WBGene00020040	R12E2.15.2,R12E2.15.1	R12E2.15	2943.07	1.31476	0.196598	6.68756	2.27e-11	1.81e-08
WBGene00000672	ZK1010.7.1,ZK1010.7.2	col-97	4054.9	1.3043	0.189624	6.87836	6.05e-12	5.79e-09
WBGene00009811	F47B8.10.1	F47B8.10	133.001	1.28256	0.41184	3.11422	0.00184435	0.0404295
WBGene00019421	K05F6.10.1	K05F6.10	118.043	1.27858	0.358584	3.56563	0.000363	0.013715
WBGene00003548	Y95B8A.1.1	nas-30	410.723	1.26504	0.259624	4.87258	1.1e-06	0.000144
WBGene00011536	T06E4.9.1	T06E4.9	279.32	1.25378	0.318017	3.94251	8.06e-05	0.00461334
WBGene00020595	T20B5.2.1	T20B5.2	280.634	1.2522	0.268288	4.66739	3.05e-06	0.000356
WBGene00007285	C04A11.1a.1,C04A11.1b.1	C04A11.1	398.225	1.2467	0.227648	5.47646	4.34e-08	1.06e-05
WBGene00011535	T06E4.8.1	T06E4.8	318.317	1.23926	0.337433	3.67261	0.00024	0.0104721
WBGene00003526	C07D10.4.1	nas-7	541.733	1.23253	0.232342	5.30481	1.13e-07	2.62e-05
WBGene00006505	Y6B3B.10.1	lagr-1	128.684	1.22955	0.369471	3.32788	0.000875	0.0249783
WBGene00021343	Y37B11A.1a.1,Y37B11A.1b.1	cutl-23	431.713	1.22442	0.244455	5.00878	5.48e-07	9.51e-05
WBGene00017299	F09F7.1.1	molo-1	126.018	1.22405	0.340451	3.59537	0.000324	0.0125401
WBGene00007262	C02D4.1.1	jud-4	142.107	1.20601	0.352081	3.42536	0.000614	0.0195694
WBGene00006954	C29F3.2.1	wrt-8	492.596	1.2059	0.242329	4.97628	6.48e-07	0.000103
WBGene00011798	T16G1.4.1	T16G1.4	201.206	1.19748	0.286396	4.1812	2.9e-05	0.00205389
WBGene00004139	R09B5.5.1	pqn-54	429.122	1.19226	0.324965	3.66888	0.000244	0.0105405
WBGene00000625	Y54E10BL.2.1	col-48	3376.68	1.19018	0.170777	6.96924	3.19e-12	3.39e-09
WBGene00010319	F59B10.3.1	F59B10.3	309.106	1.18216	0.270806	4.36535	1.27e-05	0.00106281
WBGene00007908	C34B4.3.1	C34B4.3	167.935	1.18093	0.331785	3.55932	0.000372	0.013715
WBGene00014245	ZK1307.2.1	ZK1307.2	178.869	1.18007	0.29261	4.03289	5.51e-05	0.00346588
WBGene00007999	C38C6.6.1	tag-297	1780.28	1.17814	0.198683	5.92973	3.03e-09	1.26e-06
WBGene00008482	E04D5.3.1	cut-4	159.212	1.17594	0.325914	3.60814	0.000308	0.0122363
WBGene00020803	T25E4.1.1	T25E4.1	1490.38	1.17569	0.192909	6.09454	1.1e-09	5.71e-07
WBGene00015593	C08E3.1.1	C08E3.1	554.014	1.16691	0.227926	5.11967	3.06e-07	5.85e-05
WBGene00008905	F17B5.1a.1,F17B5.1b	F17B5.1	402.713	1.16407	0.265599	4.38282	1.17e-05	0.0010184
WBGene00018292	F41E6.11.1	F41E6.11	1143.42	1.1623	0.263425	4.41226	1.02e-05	0.000914
WBGene00007806	C29F3.5.1	clec-230	339.048	1.16125	0.272727	4.25794	2.06e-05	0.00158182
WBGene00077691	T06E4.14.1	T06E4.14	2079.76	1.15735	0.22993	5.03347	4.82e-07	8.69e-05
WBGene00015002	B0034.1.1	B0034.1	167.757	1.15328	0.309525	3.72598	0.000195	0.00899398
WBGene00021087	W08E12.6.1	W08E12.6	227.167	1.1506	0.27852	4.13111	3.61e-05	0.00245334
WBGene00011927	T22C8.6.1	T22C8.6	157.93	1.13876	0.312081	3.64893	0.000263	0.0110441
WBGene00007541	C12D8.14.1	fipr-4	256.921	1.13465	0.334855	3.38849	0.000703	0.02147
WBGene00003816	F25G6.6.1	asns-1	523.335	1.13167	0.285134	3.96888	7.22e-05	0.00428863
WBGene00015544	C06E8.5.1	C06E8.5	286.174	1.12656	0.283131	3.97894	6.92e-05	0.00416301
WBGene00004156	W02A2.3a.1,W02A2.3b.1	pqn-74	3524.19	1.12514	0.199378	5.64327	1.67e-08	5.32e-06
WBGene00000082	C02B4.1.1	adt-1	565.965	1.12507	0.247373	4.54807	5.41e-06	0.000557
WBGene00007903	C33G3.3.1	lgc-21	704.798	1.1249	0.227473	4.94521	7.61e-07	0.000114
WBGene00010987	R03C1.1b.1,R03C1.1a.1	R03C1.1	878.973	1.12483	0.215033	5.23097	1.69e-07	3.66e-05
WBGene00000687	C34D4.15a.1,C34D4.15b.1	col-113	883.828	1.12073	0.189304	5.92027	3.21e-09	1.28e-06
WBGene00000664	F17C8.2.1	col-89	278.464	1.11871	0.254941	4.3881	1.14e-05	0.0010031
WBGene00017068	D2092.8.1	D2092.8	160.095	1.11338	0.307225	3.62399	0.00029	0.0117043
WBGene00000034	T01D1.6.1	abu-11	1321.22	1.10923	0.200162	5.54165	3e-08	8.19e-06
WBGene00000683	Y38C1BA.3.1	col-109	2801.36	1.10495	0.16628	6.64511	3.03e-11	2.07e-08
WBGene00016468	C36B7.5a.1,C36B7.5b.1	C36B7.5	224.53	1.10274	0.299258	3.68491	0.000229	0.010035
WBGene00007935	C34E11.2a.1,C34E11.2b.1,C34E11.2c.1	C34E11.2	610.52	1.10211	0.222246	4.95896	7.09e-07	0.00011
WBGene00004183	F45H7.4.1,F45H7.4.2	prk-2	390.934	1.09995	0.239234	4.59781	4.27e-06	0.000459
WBGene00020551	T17H7.7.1	T17H7.7	1232.14	1.09815	0.196918	5.5767	2.45e-08	6.89e-06
WBGene00000689	Y42H9B.1.1	col-115	838.493	1.09359	0.209284	5.22538	1.74e-07	3.69e-05
WBGene00000558	R09B5.9.1	cnc-4	214.944	1.08835	0.288568	3.77157	0.000162	0.00775606
WBGene00004123	F39D8.1b.1,F39D8.1c.1,F39D8.1a.1,F39D8.1e.1,F39D8.1g.1,F39D8.1h.1,F39D8.1d.1,F39D8.1f.1	pqn-36	696.554	1.08827	0.242676	4.48447	7.31e-06	0.000706
WBGene00008967	F20B10.3.1	F20B10.3	203.273	1.08437	0.326188	3.32436	0.000886	0.025071
WBGene00000704	F08G5.4.1	col-130	2342.36	1.08421	0.245015	4.42509	9.64e-06	0.000878
WBGene00011081	R07B1.9.1	R07B1.9	513.621	1.08279	0.219765	4.92703	8.35e-07	0.000123
WBGene00000634	F26B1.4.1	col-58	456.226	1.07996	0.270242	3.99625	6.44e-05	0.00394454
WBGene00010760	K10H10.4a.1,K10H10.4b.1	K10H10.4	387.346	1.07683	0.262366	4.10432	4.06e-05	0.00267415
WBGene00014148	ZK909.3.1	ZK909.3	747.115	1.07561	0.231705	4.64216	3.45e-06	0.000392
WBGene00017430	F13H6.1b.2,F13H6.1b.1,F13H6.1a.1	bcl-11	3388.79	1.07357	0.187145	5.73658	9.66e-09	3.19e-06
WBGene00019184	H10E21.4.1	H10E21.4	786.969	1.07042	0.253656	4.21998	2.44e-05	0.00181106
WBGene00021931	Y55F3AM.14.1,Y55F3AM.14.2	Y55F3AM.14	121.341	1.06056	0.340959	3.11051	0.00186762	0.0406793
WBGene00000685	F29B9.9a.1,F29B9.9b.1	col-111	1162.94	1.06013	0.216941	4.88674	1.03e-06	0.000138
WBGene00017438	F13H8.5a.1,F13H8.5b.1	F13H8.5	1168.54	1.05824	0.228864	4.62387	3.77e-06	0.000419
WBGene00014125	ZK863.8.1	ZK863.8	517.784	1.05815	0.259731	4.07402	4.62e-05	0.00296546
WBGene00008304	C54D10.10.1	C54D10.10	255.114	1.05428	0.288571	3.65345	0.000259	0.0108989
WBGene00000641	K08C9.4.1	col-65	4653.26	1.05415	0.198865	5.30081	1.15e-07	2.62e-05
WBGene00014039	ZK662.2.1	ZK662.2	698.779	1.05171	0.255797	4.11151	3.93e-05	0.00261018
WBGene00019756	M03E7.4.1	M03E7.4	310.855	1.04859	0.270117	3.882	0.000104	0.00553434
WBGene00011400	T03F6.4.1	T03F6.4	229.732	1.04746	0.327001	3.20324	0.0013589	0.0333175
WBGene00018297	F41F3.3.1	F41F3.3	39038.3	1.04253	0.208276	5.00551	5.57e-07	9.51e-05
WBGene00017052	D2024.4b.1,D2024.4a	D2024.4	330.793	1.04181	0.242193	4.30155	1.7e-05	0.00135151
WBGene00000907	B0240.3a.1,B0240.3b.1,B0240.3c	daf-11	125.244	1.03988	0.33597	3.09517	0.00196701	0.0419169
WBGene00009496	F36H1.11.1	F36H1.11	169.706	1.03876	0.304604	3.4102	0.000649	0.020267
WBGene00022679	ZK180.5a.1,ZK180.5b.1,ZK180.5c.1	ZK180.5	24510.5	1.03815	0.176282	5.88913	3.88e-09	1.43e-06
WBGene00018468	F45E4.3a.1,F45E4.3b.1,F45E4.3c.1,F45E4.3d.1,F45E4.3e.1,F45E4.3f.1,F45E4.3e.2,F45E4.3f.2	cla-1	1137.13	1.03761	0.229246	4.52619	6.01e-06	0.000601
WBGene00003527	C34D4.9.1	nas-8	316.342	1.03432	0.284205	3.63936	0.000273	0.0113139
WBGene00017692	F22B7.1.1	F22B7.1	213.848	1.02518	0.275877	3.71607	0.000202	0.00917516
WBGene00011895	T21C9.9.1,T21C9.9.2	T21C9.9	528.172	1.02472	0.266862	3.83989	0.000123	0.00618877
WBGene00016146	C26F1.1b.1,C26F1.1a.1	C26F1.1	651.923	1.02347	0.208818	4.90128	9.52e-07	0.000134
WBGene00007344	C05E7.2.1	C05E7.2	246.298	1.02125	0.327997	3.1136	0.0018482	0.0404295
WBGene00020912	W01A11.7.3,W01A11.7.1,W01A11.7.2	W01A11.7	403.161	1.01949	0.225537	4.52026	6.18e-06	0.000609
WBGene00003771	T19C4.7.1	nlp-33	598.488	1.016	0.271104	3.74763	0.000179	0.00840845
WBGene00012433	Y11D7A.9.1	Y11D7A.9	183.638	1.0068	0.294743	3.41586	0.000636	0.0200649
WBGene00011266	R13H4.8.1	R13H4.8	352.381	0.995273	0.268301	3.70954	0.000208	0.00927757
WBGene00008449	E01G6.1.1	E01G6.1	546.327	0.99377	0.261252	3.80388	0.000142	0.00687931
WBGene00219950	F46A8.13	F46A8.13	438.323	0.992493	0.232168	4.2749	1.91e-05	0.00148657
WBGene00015519	C06E1.3.1	doxa-1	163.13	0.991153	0.312911	3.16753	0.0015374	0.0362978
WBGene00001695	T18H9.1a.1,T18H9.1f.1,T18H9.1g.1,T18H9.1b.1,T18H9.1c.1,T18H9.1d.1	grd-6	1287.29	0.989901	0.275233	3.59659	0.000322	0.0125324
WBGene00015408	C03H5.6.1	C03H5.6	151.68	0.987945	0.322149	3.06673	0.00216414	0.0440877
WBGene00007817	C30F2.3.1	C30F2.3	326.817	0.987251	0.286877	3.44138	0.000579	0.0188235
WBGene00010191	F57B7.1a.1,F57B7.1b.1	dmsr-1	302.983	0.984181	0.282324	3.48601	0.00049	0.0165659
WBGene00010661	K08E3.1.1	tyr-2	1588	0.983069	0.221799	4.43225	9.33e-06	0.000874
WBGene00017073	D2096.6.1	D2096.6	760.838	0.982634	0.233546	4.20745	2.58e-05	0.00187541
WBGene00006306	F07A5.5.1	sue-1	558.619	0.982332	0.224886	4.36814	1.25e-05	0.00106037
WBGene00020017	R12A1.3a.1,R12A1.3b.1	R12A1.3	418.19	0.982241	0.238331	4.12132	3.77e-05	0.00251889
WBGene00004218	C41D7.2.1,C41D7.2.2	ptr-3	175.892	0.980777	0.321332	3.05222	0.00227154	0.045251
WBGene00016733	C46H11.9.1	phat-2	928.08	0.97868	0.199467	4.90649	9.27e-07	0.000132
WBGene00022782	ZK622.4.1,ZK622.4.2	ZK622.4	138.056	0.975353	0.322849	3.02108	0.00251875	0.0475975
WBGene00011590	T07F10.4b,T07F10.4a.1	bus-19	694.106	0.971631	0.224181	4.33414	1.46e-05	0.00118579
WBGene00013970	ZK337.2.1	klu-1	462.496	0.969787	0.246123	3.94025	8.14e-05	0.00461334
WBGene00010647	K08C7.4.1	K08C7.4	148.145	0.969224	0.311247	3.114	0.00184566	0.0404295
WBGene00003533	F09E8.6.1	nas-14	461.637	0.968703	0.267916	3.6157	0.0003	0.011984
WBGene00001410	Y54F10AM.2a.1,Y54F10AM.2b.1,Y54F10AM.2c.1,Y54F10AM.2d.1	feh-1	3290.17	0.96409	0.171957	5.60659	2.06e-08	6.36e-06
WBGene00012942	Y47D3B.6.1	Y47D3B.6	3925.74	0.958831	0.208799	4.59212	4.39e-06	0.000466
WBGene00021389	Y38A10A.2.1	Y38A10A.2	254.875	0.95294	0.284243	3.35256	0.000801	0.0237031
WBGene00019064	F58G4.1.1	myo-5	9371.76	0.950133	0.176461	5.38437	7.27e-08	1.74e-05
WBGene00008652	F10D11.6a.1,F10D11.6b.1	F10D11.6	4180.97	0.949516	0.184383	5.1497	2.61e-07	5.09e-05
WBGene00004173	ZC15.8.1	pqn-94	946.572	0.94855	0.229957	4.12491	3.71e-05	0.00249746
WBGene00018787	F54A5.2a.1,F54A5.2b.1,F54A5.2b.2	cutl-20	262.918	0.947485	0.254067	3.72928	0.000192	0.00899398
WBGene00007073	AC3.8.1	ugt-2	186.372	0.944761	0.305941	3.08805	0.00201471	0.0422472
WBGene00020806	T25F10.3.2,T25F10.3.1	T25F10.3	699.552	0.942462	0.204701	4.60409	4.14e-06	0.000455
WBGene00022789	ZK682.5.1,ZK682.5.2	lron-2	986.073	0.941432	0.208604	4.513	6.39e-06	0.000624
WBGene00004345	F16H9.1b.1,F16H9.1c.1,F16H9.1a.1,F16H9.1d.1	rgs-2	232.285	0.940253	0.276532	3.40016	0.000673	0.0207734
WBGene00004230	T21H3.2b.1,T21H3.2a.1	ptr-16	307.791	0.936518	0.243078	3.85276	0.000117	0.00595774
WBGene00020242	T05B4.11.1	phat-5	1121.83	0.931339	0.214883	4.33417	1.46e-05	0.00118579
WBGene00007425	C08B6.4b.1,C08B6.4a.1	C08B6.4	222.805	0.928875	0.305867	3.03686	0.00239057	0.0462988
WBGene00006651	R05H5.8	tts-2	4777.87	0.920609	0.22045	4.17605	2.97e-05	0.00207026
WBGene00015857	C16D9.1.1	C16D9.1	476.328	0.920224	0.288062	3.19453	0.00140058	0.0339072
WBGene00014101	ZK849.2a.1,ZK849.2b.1,ZK849.2c.1	gopc-1	271.331	0.919329	0.267946	3.43102	0.000601	0.0193596
WBGene00022562	ZC204.12.1	ZC204.12	750.95	0.918777	0.215805	4.25744	2.07e-05	0.00158182
WBGene00009983	F53F1.5.1,F53F1.5.2	cut-2	14676.4	0.918421	0.157705	5.82367	5.76e-09	2.04e-06
WBGene00013540	Y75B8A.3.1	Y75B8A.3	303.14	0.916966	0.283842	3.23055	0.00123551	0.0311713
WBGene00020125	R173.3.2,R173.3.1	R173.3	184.271	0.915357	0.294774	3.10528	0.00190098	0.0411249
WBGene00005832	C25F9.1a.1,C25F9.1b.1,C25F9.1c.1,C25F9.1d	srw-85	222.536	0.912038	0.288935	3.15656	0.00159644	0.0368723
WBGene00001397	W06D12.3.1	fat-5	936.696	0.909445	0.205471	4.42614	9.59e-06	0.000878
WBGene00006583	ZK673.7.1	tnc-2	1538.58	0.906631	0.185119	4.89756	9.7e-07	0.000134
WBGene00006436	W06H8.8a.1,W06H8.8b.1,W06H8.8d.1,W06H8.8e.1,W06H8.8m.1,W06H8.8n.1,W06H8.8a.2,W06H8.8b.2,W06H8.8d.2,W06H8.8e.2,W06H8.8m.2,W06H8.8n.2,W06H8.8f.1,W06H8.8g.1,W06H8.8h.1,W06H8.8i.1,W06H8.8k.1,W06H8.8l.1,W06H8.8c.1,W06H8.8j.1	ttn-1	5839.67	0.902776	0.190966	4.72742	2.27e-06	0.000272
WBGene00002348	R06C7.10.2,R06C7.10.1	myo-1	19847.2	0.899616	0.180651	4.97986	6.36e-07	0.000103
WBGene00010723	K09E4.6.1	cpg-7	543.427	0.895674	0.209145	4.28255	1.85e-05	0.00146006
WBGene00019839	R02F11.1.1	R02F11.1	2026.72	0.895374	0.200467	4.46643	7.95e-06	0.000761
WBGene00003861	Y50E8A.3.1	oig-3	204.76	0.891984	0.285137	3.12826	0.00175842	0.0393772
WBGene00004913	Y38C1BA.2a.1,Y38C1BA.2b.1	snn-1	320.874	0.891074	0.254726	3.49816	0.000468	0.0159947
WBGene00022608	ZC416.1.1	madf-9	329.728	0.889038	0.243276	3.65444	0.000258	0.0108989
WBGene00006589	T08B1.2a.1,T08B1.2c.1	tnt-4	15590.4	0.887055	0.177086	5.00919	5.47e-07	9.51e-05
WBGene00008910	F17C8.3.1	F17C8.3	324.263	0.882641	0.249226	3.54153	0.000398	0.0145189
WBGene00006820	C09D1.1a.1,C09D1.1b.1,C09D1.1e.1,C09D1.1f.1,C09D1.1k.1,C09D1.1l.1,C09D1.1m.1,C09D1.1n.1,C09D1.1o.1,C09D1.1g.1,C09D1.1h.1,C09D1.1i.1,C09D1.1j.1,C09D1.1p.1,C09D1.1d.1,C09D1.1c.1	unc-89	9561.75	0.881898	0.184383	4.78298	1.73e-06	0.000214
WBGene00010057	F54D5.15a.1,F54D5.15b.1,F54D5.15b.2,F54D5.15c.1	F54D5.15	726.028	0.881652	0.207684	4.24517	2.18e-05	0.00164459
WBGene00003762	F35B12.7.2,F35B12.7.1	nlp-24	1008.61	0.881288	0.255527	3.4489	0.000563	0.0184322
WBGene00003514	T18D3.4.1	myo-2	21368.2	0.881134	0.170029	5.18225	2.19e-07	4.37e-05
WBGene00019649	K11D12.9.1	K11D12.9	215.973	0.879235	0.283731	3.09883	0.00194286	0.0416538
WBGene00009730	F45G2.2a.1,F45G2.2b.2,F45G2.2b.1	myo-6	2799.24	0.878596	0.19396	4.52978	5.9e-06	0.000601
WBGene00015340	C02E7.7.1	C02E7.7	600.991	0.877776	0.268745	3.26621	0.00108999	0.0286331
WBGene00015841	C16C8.2.1	skpo-2	817.355	0.875204	0.193407	4.5252	6.03e-06	0.000601
WBGene00000594	T28C6.6.1	col-3	1492.16	0.87168	0.26016	3.35055	0.000807	0.0238021
WBGene00016898	C53C9.2.2,C53C9.2.1	clik-2	12829.1	0.869085	0.190621	4.55923	5.13e-06	0.000535
WBGene00004174	ZK1067.7.1	abu-14	4264.09	0.868893	0.198788	4.37095	1.24e-05	0.00106037
WBGene00006591	T24A11.3.1	toh-1	499.405	0.867723	0.271574	3.19516	0.00139752	0.0339072
WBGene00000284	T28F2.3.1	cah-6	451.174	0.866941	0.220338	3.93459	8.33e-05	0.00467775
WBGene00006982	Y48A6A.1.1	zig-5	313.801	0.864407	0.258836	3.33959	0.000839	0.0241652
WBGene00004300	F38A3.2.1	ram-2	14043	0.862406	0.223029	3.86679	0.00011	0.00569991
WBGene00014233	ZK1128.7.1,ZK1128.7.2	ZK1128.7	374.358	0.858755	0.245842	3.49312	0.000477	0.0161879
WBGene00013891	ZC434.3.1	ZC434.3	521.732	0.857136	0.236279	3.62764	0.000286	0.0116381
WBGene00021876	Y54G2A.11a.1,Y54G2A.11b.1	Y54G2A.11	6577.95	0.856653	0.175472	4.882	1.05e-06	0.000139
WBGene00021309	Y32G9B.1a.1,Y32G9B.1b.1,Y32G9B.1d.1,Y32G9B.1e.1,Y32G9B.1c	Y32G9B.1	292.382	0.850068	0.24553	3.46218	0.000536	0.0177286
WBGene00008521	F02D8.4.2,F02D8.4.1	F02D8.4	1226.82	0.849659	0.203445	4.17636	2.96e-05	0.00207026
WBGene00013515	Y73F4A.2.1	Y73F4A.2	363.284	0.846903	0.266884	3.17329	0.0015072	0.0358502
WBGene00009241	F28H7.8.1	F28H7.8	256.037	0.846699	0.272348	3.10889	0.00187791	0.0407179
WBGene00011522	T06D8.1a.1,T06D8.1b.1,T06D8.1c.1	srap-1	6806.84	0.843713	0.172615	4.88782	1.02e-06	0.000138
WBGene00235340	C45G7.13.1,C45G7.13.2	C45G7.13	318.409	0.841447	0.251559	3.34492	0.000823	0.0239939
WBGene00009503	F37A8.5.1	F37A8.5	1063.13	0.838976	0.194103	4.32231	1.54e-05	0.00124067
WBGene00020283	T06A4.3a.1,T06A4.3b.1	T06A4.3	341.344	0.836133	0.265745	3.14638	0.00165308	0.0379058
WBGene00006749	R12H7.1a.1,R12H7.1b.1	unc-9	383.882	0.83544	0.246934	3.38325	0.000716	0.0218138
WBGene00018405	F44A2.5a.1,F44A2.5b.1	F44A2.5	1594.9	0.83514	0.195112	4.28032	1.87e-05	0.00146273
WBGene00000681	C34H4.4.1	col-107	16678.1	0.834294	0.21155	3.94372	8.02e-05	0.00461334
WBGene00010497	K02B12.4b.1,K02B12.4a.1	axl-1	268.378	0.832374	0.274691	3.03022	0.00244374	0.0467341
WBGene00011382	T02E9.3.1	dop-5	295.471	0.832286	0.271285	3.06794	0.0021554	0.0440384
WBGene00022743	ZK430.8.1	mlt-7	1118.67	0.8321	0.207019	4.01943	5.83e-05	0.00359892
WBGene00011433	T04D3.3a.1,T04D3.3b.1	pde-1	490.447	0.831886	0.21784	3.81879	0.000134	0.00660996
WBGene00006756	ZC416.8a.1	unc-17	234.038	0.826092	0.267373	3.08966	0.00200387	0.0421121
WBGene00012853	Y44A6D.2.1	Y44A6D.2	414.565	0.825776	0.250127	3.30143	0.000962	0.026895
WBGene00002266	ZK892.1f.1,ZK892.1a.1,ZK892.1b.1,ZK892.1c.1,ZK892.1d.1,ZK892.1e.1	lec-3	3048.57	0.825254	0.177291	4.6548	3.24e-06	0.000374
WBGene00010468	K01D12.9.1	K01D12.9	371.575	0.822774	0.264009	3.11646	0.00183038	0.0403273
WBGene00006662	F22B7.7.1	twk-7	686.737	0.821922	0.211219	3.89133	9.97e-05	0.00537549
WBGene00015339	C02E7.6.1	C02E7.6	1869.27	0.819906	0.194013	4.22603	2.38e-05	0.00177678
WBGene00001519	Y40H4A.1a.2,Y40H4A.1b.1,Y40H4A.1a.1	gar-3	363.157	0.818927	0.249257	3.28547	0.00101811	0.02762
WBGene00018487	F46C8.8.1	F46C8.8	531.221	0.818902	0.245063	3.3416	0.000833	0.024139
WBGene00004154	W01B11.5a.1,W01B11.5b.1,W01B11.5c.1,W01B11.5d.1	pqn-72	686.255	0.817994	0.229026	3.57161	0.000355	0.0134622
WBGene00006404	C31C9.1a.1,C31C9.1b.1,C31C9.1c.1,C31C9.1d.1	tag-10	629.071	0.816744	0.267196	3.05672	0.00223776	0.0448584
WBGene00020497	T14A8.2a.1,T14A8.2b.1,T14A8.2c.1	T14A8.2	1090.16	0.816335	0.23732	3.4398	0.000582	0.0188691
WBGene00009532	F38B7.1a.1,F38B7.1b.1	ccch-1	2414.3	0.816223	0.18682	4.36904	1.25e-05	0.00106037
WBGene00011530	T06D8.10.1	T06D8.10	1228.44	0.814785	0.186714	4.3638	1.28e-05	0.00106281
WBGene00009547	F38H4.3.1,F38H4.3.2	F38H4.3	458.835	0.813906	0.253113	3.21559	0.00130177	0.0321642
WBGene00001518	F47D12.1a.1,F47D12.1b.1,F47D12.1c.1,F47D12.1d.1,F47D12.1e.1	gar-2	398.99	0.811764	0.265068	3.06247	0.00219518	0.0443735
WBGene00000611	F36A4.10.1	col-34	838.023	0.807828	0.19557	4.13063	3.62e-05	0.00245334
WBGene00013895	ZC434.9b.1,ZC434.9c.1,ZC434.9d.1,ZC434.9a.1,ZC434.9e.1	ZC434.9	572.357	0.807261	0.265454	3.04105	0.00235751	0.0462885
WBGene00008392	D1086.5.1	D1086.5	311.264	0.804299	0.25432	3.16254	0.00156397	0.0366122
WBGene00004135	K07D4.8.1	pqn-48	708.005	0.803962	0.199528	4.02931	5.59e-05	0.00349606
WBGene00016033	C24A3.2b.3,C24A3.2a.4,C24A3.2a.1,C24A3.2a.2,C24A3.2a.3,C24A3.2b.1,C24A3.2b.2,C24A3.2a.5	C24A3.2	624.374	0.80209	0.237906	3.37146	0.000748	0.0225542
WBGene00020854	T27C4.1.1,T27C4.1.2	T27C4.1	10212.4	0.79993	0.175476	4.55863	5.15e-06	0.000535
WBGene00004145	T03G11.1a.1,T03G11.1c.1,T03G11.1d.1,T03G11.1b.1	pqn-62	673.959	0.798904	0.228436	3.49727	0.00047	0.0159947
WBGene00220094	T25C12.12	T25C12.12	342.844	0.798227	0.256124	3.11657	0.00182971	0.0403273
WBGene00008089	C44C10.9e.1,C44C10.9a.1,C44C10.9c.1,C44C10.9b.1,C44C10.9d.1	C44C10.9	999.091	0.797652	0.223159	3.57437	0.000351	0.0133745
WBGene00001725	Y65B4BR.6a.1,Y65B4BR.6b.1,Y65B4BR.6c.1	grl-16	10985.6	0.793726	0.239579	3.313	0.000923	0.0259579
WBGene00002189	ZK909.2n.2,ZK909.2n.1,ZK909.2h.1,ZK909.2j.1,ZK909.2g.1,ZK909.2i.1,ZK909.2a.1,ZK909.2b.1,ZK909.2c.1,ZK909.2f.1,ZK909.2k.1,ZK909.2e.1,ZK909.2l.1,ZK909.2d.1,ZK909.2m.1,ZK909.2c.2	kin-1	4770.87	0.79329	0.169056	4.69248	2.7e-06	0.000319
WBGene00022519	ZC123.4a.1,ZC123.4c.1,ZC123.4b.1	ZC123.4	477.863	0.792219	0.221579	3.57534	0.00035	0.0133745
WBGene00000669	W05B2.1.1	col-94	2263.53	0.786996	0.239472	3.28638	0.00101484	0.02762
WBGene00018582	F48A9.2.1	F48A9.2	308.411	0.785905	0.246167	3.19256	0.00141016	0.0339646
WBGene00013934	ZK131.11b.1,ZK131.11a.1	ZK131.11	1549.13	0.785244	0.187737	4.18267	2.88e-05	0.00205389
WBGene00004045	K10F12.3b.1,K10F12.3a.1	pll-1	331.777	0.784106	0.254294	3.08346	0.00204609	0.0424398
WBGene00022397	Y97E10AR.2a.1,Y97E10AR.2b.1	Y97E10AR.2	431.112	0.783281	0.247792	3.16104	0.00157205	0.0366632
WBGene00009331	F32D8.7b.1,F32D8.7a.1	F32D8.7	372.847	0.781937	0.238101	3.28405	0.00102325	0.0276394
WBGene00013666	Y105E8A.1b.1,Y105E8A.1a.1	Y105E8A.1	401.333	0.781788	0.249256	3.13649	0.00170986	0.0388045
WBGene00009355	F33A8.7.1	F33A8.7	571.818	0.779264	0.20646	3.7744	0.00016	0.00770699
WBGene00004212	F42G9.9a.1,F42G9.9b.1,F42G9.9c.1,F42G9.9a.2,F42G9.9b.2,F42G9.9c.2,F42G9.9d.2,F42G9.9d.1	ptl-1	1653.06	0.77812	0.187426	4.15162	3.3e-05	0.00227105
WBGene00044553	T23B12.11.1	T23B12.11	408.503	0.77501	0.226045	3.42856	0.000607	0.0194701
WBGene00016463	C35E7.11.1	C35E7.11	503.322	0.774923	0.213307	3.63289	0.00028	0.0115015
WBGene00001374	F12F3.1d.1,F12F3.1c.1,F12F3.1b.1,F12F3.1a.1	exp-2	443.506	0.773853	0.24776	3.12339	0.00178781	0.0398485
WBGene00006588	C14F5.3c.2,C14F5.3c.3,C14F5.3d.1,C14F5.3a.1,C14F5.3a.2,C14F5.3c.1,C14F5.3c.4,C14F5.3c.5,C14F5.3b.1	tnt-3	8181.96	0.773251	0.174734	4.42531	9.63e-06	0.000878
WBGene00022412	Y102A11A.2a.1,Y102A11A.2b.1	Y102A11A.2	373.45	0.773182	0.230969	3.34756	0.000815	0.0238998
WBGene00020114	R153.1d.1,R153.1g.1,R153.1h.1,R153.1a.1,R153.1e.1,R153.1b.1,R153.1c.1,R153.1f.1	pde-4	1783.47	0.773122	0.189372	4.08256	4.45e-05	0.0028907
WBGene00000653	M195.1.1	col-77	2759.31	0.770256	0.237404	3.2445	0.00117659	0.0300239
WBGene00000692	T11B7.3a.1,T11B7.3b.1	col-118	1200.86	0.770138	0.184077	4.18378	2.87e-05	0.00205389
WBGene00020490	T13G4.3.1	tmc-1	454.351	0.767867	0.2435	3.15346	0.00161349	0.0371652
WBGene00020952	W02G9.2b.1,W02G9.2a.1,W02G9.2c.1	kel-8	806.865	0.767181	0.193782	3.95899	7.53e-05	0.00438838
WBGene00014308	F07H5.4	F07H5.4	892.555	0.766138	0.196618	3.89658	9.76e-05	0.00530049
WBGene00010350	H01G02.3c.1,H01G02.3a.1,H01G02.3b.1	H01G02.3	375.152	0.766029	0.233964	3.27413	0.00105988	0.0281517
WBGene00012777	Y42A5A.2a.1,Y42A5A.2b.1,Y42A5A.2c.1,Y42A5A.2c.2	lact-8	450.888	0.76202	0.240981	3.16216	0.00156603	0.0366122
WBGene00009261	F30A10.2.1	F30A10.2	394.451	0.761702	0.232443	3.27695	0.00104937	0.0279655
WBGene00006663	ZC410.4a.1,ZC410.4b.1	twk-8	1102.4	0.761573	0.20527	3.7101	0.000207	0.00927757
WBGene00009888	F49E2.5a.1,F49E2.5b.1,F49E2.5c.1,F49E2.5d.1,F49E2.5e.1,F49E2.5f.1,F49E2.5g.1,F49E2.5h.1,F49E2.5i.1,F49E2.5j.1,F49E2.5k.1,F49E2.5a.2,F49E2.5b.2,F49E2.5c.2,F49E2.5d.2,F49E2.5e.2,F49E2.5f.2,F49E2.5g.2,F49E2.5h.2,F49E2.5i.2,F49E2.5j.2,F49E2.5k.2	F49E2.5	8468.85	0.7602	0.196283	3.87298	0.000108	0.00564846
WBGene00003166	F14D12.4q.1,F14D12.4d.1,F14D12.4h.1,F14D12.4k.1,F14D12.4m.1,F14D12.4a.1,F14D12.4b.1,F14D12.4e.1,F14D12.4n.1,F14D12.4f.1,F14D12.4i.1,F14D12.4l.1,F14D12.4o.1,F14D12.4c.1,F14D12.4g.1,F14D12.4j.1,F14D12.4p.1	mec-2	404.242	0.760088	0.240714	3.15764	0.00159053	0.0368616
WBGene00016732	C46H11.8.1	phat-1	435.976	0.759673	0.229156	3.31509	0.000916	0.0258414
WBGene00004349	C41G11.3a.1,C41G11.3b.1	rgs-6	564.514	0.759599	0.209541	3.62507	0.000289	0.0117043
WBGene00006586	W03F8.1.1,W03F8.1.2	tni-4	6247.19	0.758869	0.185928	4.08152	4.47e-05	0.0028907
WBGene00018033	F35B3.7.1	F35B3.7	447.04	0.753259	0.223982	3.36303	0.000771	0.0229814
WBGene00022675	ZK180.1.1	gbb-2	739.18	0.752881	0.209319	3.59681	0.000322	0.0125324
WBGene00003887	T05D4.4a.1,T05D4.4b.1	osm-7	1163.09	0.752798	0.194507	3.87029	0.000109	0.00567245
WBGene00015993	C18H7.1a.1,C18H7.1c.1,C18H7.1b.1	C18H7.1	1258.82	0.751113	0.237461	3.1631	0.00156099	0.0366122
WBGene00011723	T12A7.2b.1,T12A7.2a.1,T12A7.2a.2,T12A7.2b.2,T12A7.2c.1,T12A7.2c.2	T12A7.2	500.551	0.749228	0.23639	3.16946	0.00152723	0.036147
WBGene00021446	Y39A3CR.6.1	hlh-33	455.968	0.749091	0.228528	3.27789	0.00104586	0.0279655
WBGene00009621	F41E7.5.1	fipr-21	760.688	0.749044	0.249175	3.0061	0.00264625	0.0494208
WBGene00003163	R03E9.1.1	mdl-1	2559.34	0.749042	0.177712	4.21492	2.5e-05	0.00183785
WBGene00003404	C52A11.4a.1,C52A11.4c.1,C52A11.4d.1,C52A11.4e.1,C52A11.4f.1,C52A11.4g.1,C52A11.4h.1,C52A11.4i.1,C52A11.4j.1,C52A11.4b.1	mpz-1	1911.63	0.748324	0.199109	3.75837	0.000171	0.00813608
WBGene00011955	T23F11.3a.2,T23F11.3b.2,T23F11.3a.1,T23F11.3b.1	cdka-1	682.974	0.746668	0.217621	3.43105	0.000601	0.0193596
WBGene00002881	C05D11.4.1	let-756	951.652	0.746373	0.209627	3.56047	0.00037	0.013715
WBGene00006825	F13C5.6a.1,F13C5.6b.1	unc-96	2358.73	0.744947	0.189846	3.92396	8.71e-05	0.00478686
WBGene00001702	W05E7.3.1	grd-13	452.852	0.744485	0.244917	3.03975	0.00236776	0.0462988
WBGene00006585	T20B3.2.1,T20B3.2.2	tni-3	2756.03	0.743303	0.184711	4.02415	5.72e-05	0.00355049
WBGene00006750	T10A3.1a.1,T10A3.1b.1	unc-10	722.168	0.741661	0.217412	3.41132	0.000646	0.020267
WBGene00011736	T12D8.9a.1,T12D8.9b.1	T12D8.9	4669.32	0.741063	0.197723	3.74799	0.000178	0.00840845
WBGene00002040	F56A6.2a.1,F56A6.2b.1	hum-7	1268.73	0.738996	0.181881	4.06306	4.84e-05	0.00308745
WBGene00000368	T28F2.5.1	ccb-1	974.08	0.737086	0.185694	3.96937	7.21e-05	0.00428863
WBGene00004122	F35D11.2b.1,F35D11.2a.1	pqn-35	1527.64	0.734741	0.198691	3.69791	0.000217	0.00957884
WBGene00017814	F26A10.2.1	F26A10.2	838.409	0.733132	0.217162	3.37597	0.000736	0.0222578
WBGene00006599	B0545.1a.1,B0545.1b.1,B0545.1b.2	tpa-1	1341.68	0.73307	0.184992	3.96272	7.41e-05	0.00434698
WBGene00007687	C18E9.7.1	C18E9.7	639.295	0.731947	0.237209	3.08566	0.00203098	0.0423887
WBGene00018803	F54D10.2.1	fbxa-24	2945.94	0.731772	0.176238	4.15217	3.29e-05	0.00227105
WBGene00012794	Y43E12A.2.1	Y43E12A.2	1900.27	0.728425	0.184887	3.93984	8.15e-05	0.00461334
WBGene00001955	F58A4.7a.2,F58A4.7b.3,F58A4.7c.2,F58A4.7d.2,F58A4.7b.1,F58A4.7a.1,F58A4.7b.2,F58A4.7c.1,F58A4.7d.1	hlh-11	2002.74	0.728204	0.188201	3.86929	0.000109	0.00567245
WBGene00001116	C33G3.1b.1,C33G3.1b.2,C33G3.1a.1	dyc-1	866.862	0.723077	0.204546	3.53503	0.000408	0.0146566
WBGene00006741	K03E6.5a.1,K03E6.5b.1	unc-1	423.527	0.722415	0.227555	3.17468	0.00150003	0.0357687
WBGene00003182	W10D5.1.1	mef-2	533.119	0.721567	0.225929	3.19378	0.00140423	0.0339072
WBGene00019204	H14N18.4a.1,H14N18.4b.1,H14N18.4c.2,H14N18.4d.1,H14N18.4c.1,H14N18.4d.2	H14N18.4	466.007	0.721433	0.239979	3.00624	0.00264499	0.0494208
WBGene00004232	Y38F1A.3.1	ptr-18	1074.46	0.721368	0.189339	3.80993	0.000139	0.00679912
WBGene00001441	K03C7.2a.1,K03C7.2b.1,K03C7.2c.1,K03C7.2c.2	fkh-9	1889.65	0.72076	0.187249	3.8492	0.000119	0.00599536
WBGene00020390	T10B5.4a.1,T10B5.4c.1,T10B5.4d.1,T10B5.4b.1	T10B5.4	548.139	0.718953	0.210431	3.41657	0.000634	0.0200649
WBGene00006513	Y39A3CL.2.1	rimb-1	1249.02	0.717486	0.185764	3.86235	0.000112	0.00577319
WBGene00002163	C54D1.3b.1,C54D1.3c.1	ist-1	996.189	0.716543	0.204312	3.50711	0.000453	0.0156377
WBGene00022231	Y73B6BL.1.1	tyr-6	426.693	0.715463	0.224008	3.19391	0.00140358	0.0339072
WBGene00004912	T08A9.3.1	sng-1	371.361	0.7149	0.23643	3.02373	0.00249678	0.0472756
WBGene00003691	H12C20.6a.1,H12C20.6b	nhr-101	418.94	0.71326	0.231261	3.08422	0.00204088	0.0424237
WBGene00006777	C27H6.1a.1,C27H6.1b.1,C27H6.1c.1	unc-41	1031.75	0.711927	0.215902	3.29745	0.000976	0.0271989
WBGene00013902	ZC455.1c.1,ZC455.1e.1,ZC455.1b.1,ZC455.1f.1,ZC455.1d.1,ZC455.1a.1	ZC455.1	763.311	0.711195	0.222367	3.19829	0.00138246	0.0337241
WBGene00010867	M04G12.1b.1,M04G12.1d.1,M04G12.1d.2,M04G12.1d.3,M04G12.1a.1,M04G12.1c.1,M04G12.1c.2,M04G12.1e.1	tag-260	672.89	0.708571	0.205288	3.4516	0.000557	0.0183115
WBGene00002011	C14B9.1.2,C14B9.1.1	hsp-12.2	959.014	0.706718	0.194754	3.62877	0.000285	0.011637
WBGene00012814	Y43F8B.3a.1,Y43F8B.3b.1,Y43F8B.3c.1,Y43F8B.3d.1,Y43F8B.3e.1,Y43F8B.3f.1,Y43F8B.3h.1,Y43F8B.3g.1	Y43F8B.3	1022.93	0.706062	0.21135	3.34072	0.000836	0.024139
WBGene00044078	T04A8.4a.1,T04A8.4b.1	tag-243	621.457	0.705358	0.205846	3.42662	0.000611	0.0195441
WBGene00044260	Y87G2A.19.2,Y87G2A.19.1	Y87G2A.19	772.417	0.704133	0.228864	3.07664	0.00209351	0.0431425
WBGene00004115	DY3.5.1	pqn-26	729.227	0.702875	0.206938	3.39654	0.000682	0.0209146
WBGene00003567	C10G8.5a.1,C10G8.5b.1,C10G8.5d.1,C10G8.5c.1	ncx-2	11468.7	0.70008	0.179178	3.90716	9.34e-05	0.00510261
WBGene00002179	T22C1.7.1	jph-1	1897.61	0.699764	0.173505	4.03311	5.5e-05	0.00346588
WBGene00004771	C32E12.5.2,C32E12.5.1	sem-2	709.428	0.698137	0.213928	3.26342	0.00110074	0.0287513
WBGene00013639	Y105C5A.15c.1,Y105C5A.15d,Y105C5A.15e.1,Y105C5A.15a.1,Y105C5A.15b.1	Y105C5A.15	527.021	0.69576	0.213894	3.25282	0.00114266	0.0293982
WBGene00011326	T01D3.1a.1,T01D3.1b.1	T01D3.1	761.859	0.694896	0.212486	3.27031	0.00107429	0.0283766
WBGene00018538	F47B7.7a.1,F47B7.7b.1	marg-1	1993.04	0.693304	0.227851	3.0428	0.00234389	0.0462109
WBGene00006759	ZK617.1a.1,ZK617.1b.1,ZK617.1c.1,ZK617.1d.1,ZK617.1e.1,ZK617.1f.1,ZK617.1g.1,ZK617.1h.1,ZK617.1i.1,ZK617.1a.2,ZK617.1b.2,ZK617.1c.2,ZK617.1d.2,ZK617.1e.2,ZK617.1f.2,ZK617.1g.2,ZK617.1h.2,ZK617.1i.2,ZK617.1a.3,ZK617.1b.3,ZK617.1c.3,ZK617.1d.3,ZK617.1e.3,ZK617.1f.3,ZK617.1g.3,ZK617.1h.3,ZK617.1i.3	unc-22	14975.2	0.693274	0.188815	3.6717	0.000241	0.0104721
WBGene00020051	R13A5.9.1	mfsd-6	624.015	0.692459	0.221035	3.1328	0.00173145	0.0389556
WBGene00014171	ZK970.1b.1,ZK970.1a.1	nep-26	1120.88	0.691805	0.213435	3.24129	0.00118991	0.0301801
WBGene00004902	T13B5.1.1	snf-3	492.47	0.691636	0.225139	3.07204	0.00212599	0.0435305
WBGene00010796	M01A8.2a.1,M01A8.2b.1	clip-1	1640.11	0.68908	0.199024	3.4623	0.000536	0.0177286
WBGene00004267	C18A3.6a.1,C18A3.6b.1	rab-3	943.406	0.686091	0.221275	3.10062	0.00193114	0.0415967
WBGene00017663	F21D12.3.1,F21D12.3.2	F21D12.3	777.256	0.685547	0.219968	3.11657	0.00182966	0.0403273
WBGene00003369	C36E6.3.1	mlc-1	18911.4	0.685166	0.200819	3.41185	0.000645	0.020267
WBGene00006767	ZK897.1b.1,ZK897.1c.1,ZK897.1h.1,ZK897.1i.1,ZK897.1p.1,ZK897.1q.1,ZK897.1r.1,ZK897.1a.1,ZK897.1j.1,ZK897.1k.1,ZK897.1l.1,ZK897.1m.1,ZK897.1n.1,ZK897.1o.1,ZK897.1d.1,ZK897.1e.1,ZK897.1s.1,ZK897.1g.1,ZK897.1f.1	unc-31	528.947	0.684931	0.224769	3.04727	0.00230933	0.0458129
WBGene00001490	H05G16.1b.1,H05G16.1a.1,H05G16.1c.1	frm-3	613.298	0.683165	0.217431	3.14198	0.00167809	0.0382957
WBGene00020335	T08A9.2.1	ttr-30	598.404	0.68251	0.207678	3.28639	0.00101482	0.02762
WBGene00008783	F14B6.2.1	F14B6.2	841.835	0.682016	0.221806	3.07483	0.00210624	0.0433115
WBGene00011880	T21B6.3.1	T21B6.3	8242.01	0.681744	0.19158	3.55854	0.000373	0.013715
WBGene00011978	T24B8.4a.1,T24B8.4b.1,T24B8.4c.1,T24B8.4c.2,T24B8.4d.1,T24B8.4d.2,T24B8.4d.3	T24B8.4	2008.98	0.680238	0.191812	3.54637	0.000391	0.0143091
WBGene00012289	W05H12.1.1	W05H12.1	1241.09	0.678501	0.195678	3.46743	0.000525	0.0176299
WBGene00002128	C36H8.2.1	inx-6	492.181	0.678141	0.219787	3.08544	0.00203251	0.0423887
WBGene00022410	Y97E10C.1.2,Y97E10C.1.1	Y97E10C.1	1659.31	0.676099	0.176121	3.83883	0.000124	0.00618877
WBGene00013859	ZC247.1.1	ZC247.1	1770.73	0.675036	0.191558	3.52392	0.000425	0.0150589
WBGene00006812	F25C8.3a.1,F25C8.3b.1,F25C8.3c.2,F25C8.3d.1,F25C8.3e.1,F25C8.3c.1	unc-80	1344.85	0.675009	0.200334	3.36941	0.000753	0.0226511
WBGene00017698	F22B7.9.1	F22B7.9	1219.96	0.67431	0.186804	3.60972	0.000307	0.0122124
WBGene00001745	R06A10.2a.1,R06A10.2a.2,R06A10.2b.1	gsa-1	1006.76	0.673959	0.184868	3.64561	0.000267	0.0111384
WBGene00007044	B0495.10a.2,B0495.10a.1,B0495.10b.1,B0495.10c.1	cpna-5	978.205	0.67377	0.202031	3.33498	0.000853	0.0244222
WBGene00008438	DH11.5b.1,DH11.5d.1,DH11.5c.1,DH11.5e.1	DH11.5	965.66	0.673281	0.208656	3.22675	0.00125203	0.0312582
WBGene00001461	Y48D7A.2.1,Y48D7A.2.2	flp-18	916.392	0.669315	0.20121	3.32644	0.00088	0.0250325
WBGene00016706	C46C11.3.1	C46C11.3	427.132	0.668436	0.220584	3.03031	0.00244305	0.0467341
WBGene00012891	Y45F10D.13a.1,Y45F10D.13b,Y45F10D.13c.1	sorb-1	1353.76	0.667974	0.196277	3.40322	0.000666	0.0206551
WBGene00004213	C48D5.2a.1,C48D5.2a.2,C48D5.2a.3,C48D5.2c.1,C48D5.2c.2,C48D5.2c.3,C48D5.2b.1,C48D5.2b.2,C48D5.2b.3	ptp-1	1743.21	0.666736	0.173752	3.83729	0.000124	0.00619536
WBGene00017980	F32B5.7a.1,F32B5.7b.1,F32B5.7a.2,F32B5.7b.2	F32B5.7	824.953	0.663458	0.20398	3.25256	0.00114371	0.0293982
WBGene00008496	F01D5.6.1	F01D5.6	1089.22	0.6625	0.199261	3.32478	0.000885	0.025071
WBGene00011763	T14B1.1.1,T14B1.1.2,T14B1.1.3	T14B1.1	1732.23	0.662205	0.202961	3.26271	0.00110351	0.0287513
WBGene00002048	B0244.2.1	ida-1	6303	0.660224	0.170253	3.8779	0.000105	0.00556618
WBGene00015356	C02F12.7.1	tag-278	3146.08	0.660008	0.187053	3.52845	0.000418	0.0148797
WBGene00004120	F29C12.1a.1,F29C12.1b.1	pqn-32	3102.85	0.659139	0.201925	3.26427	0.00109745	0.0287501
WBGene00006874	K12F2.2a.1,K12F2.2c.2,K12F2.2c.3,K12F2.2c.1,K12F2.2b.1	vab-8	1271.9	0.658641	0.206888	3.18356	0.00145474	0.0348628
WBGene00015480	C05D10.4b.1,C05D10.4a.1,C05D10.4c.1	C05D10.4	649.825	0.657036	0.21622	3.03875	0.00237565	0.0462988
WBGene00006672	C24A3.6.1,C24A3.6.2	twk-18	1224.45	0.655718	0.194865	3.36498	0.000766	0.0229459
WBGene00003371	F09F7.2a.1,F09F7.2a.2,F09F7.2b.1	mlc-3	18160	0.65055	0.184703	3.52214	0.000428	0.0151041
WBGene00007242	C01G12.1.1	madf-5	824.918	0.649895	0.194689	3.33811	0.000843	0.0242206
WBGene00018737	F53B1.4.1	F53B1.4	1212.64	0.647277	0.181685	3.56263	0.000367	0.013715
WBGene00017900	F28E10.1j.1,F28E10.1a.1,F28E10.1i.1,F28E10.1d.1,F28E10.1c.1,F28E10.1b.1,F28E10.1h.1,F28E10.1g.1,F28E10.1e.1,F28E10.1f.1	F28E10.1	1652.28	0.646463	0.181501	3.56176	0.000368	0.013715
WBGene00020149	T01D1.4a.1,T01D1.4b.1	T01D1.4	735.204	0.646147	0.196016	3.2964	0.000979	0.0272219
WBGene00020012	R11G1.6a.1,R11G1.6b.1,R11G1.6c.1,R11G1.6d.1	R11G1.6	1165.59	0.642354	0.191927	3.34686	0.000817	0.0238998
WBGene00000893	ZC250.1a.1,ZC250.1b.1	cyn-17	966.731	0.641903	0.195894	3.27679	0.00104995	0.0279655
WBGene00003515	K12F2.1.1	myo-3	15258.6	0.640572	0.162995	3.93001	8.49e-05	0.00471612
WBGene00003003	T25C12.1a.1,T25C12.1b.1	lin-14	1731.03	0.637136	0.208557	3.05498	0.00225076	0.0450246
WBGene00000998	K07E12.1a.1,K07E12.1a.2,K07E12.1b.1	dig-1	4198.28	0.63581	0.173508	3.66445	0.000248	0.0106285
WBGene00000942	ZC477.9a.1,ZC477.9b.1,ZC477.9c.1,ZC477.9d.1,ZC477.9h.1,ZC477.9e.1,ZC477.9f.1,ZC477.9g.1	deb-1	8485.49	0.631657	0.16995	3.71671	0.000202	0.00917516
WBGene00018374	F43B10.2a.1,F43B10.2b.1	tag-343	1228.75	0.625773	0.190223	3.28968	0.00100303	0.02762
WBGene00011531	T06D10.1.1,T06D10.1.2	rsbp-1	2309.93	0.625317	0.173562	3.60284	0.000315	0.0124367
WBGene00006814	B0496.3e.1,B0496.3g.1,B0496.3h.1,B0496.3a.1,B0496.3b.1,B0496.3d.1,B0496.3f.1,B0496.3i.1,B0496.3c.1,B0496.3c.2	unc-82	2297.39	0.624763	0.197876	3.15735	0.00159212	0.0368616
WBGene00006444	C33B4.3a.1,C33B4.3c.1,C33B4.3b.1	shn-1	2967.37	0.622503	0.177476	3.50753	0.000452	0.0156377
WBGene00008376	D1054.9a.1,D1054.9b.1,D1054.9c.1,D1054.9d.1,D1054.9e.1,D1054.9f.1,D1054.9g.1,D1054.9h.1,D1054.9i.1	D1054.9	998.764	0.619644	0.188495	3.28731	0.00101148	0.02762
WBGene00012274	W05B5.1a.1,W05B5.1f.1,W05B5.1g.1,W05B5.1e.3,W05B5.1b.1,W05B5.1e.1,W05B5.1c.1,W05B5.1e.4,W05B5.1e.2,W05B5.1d.1	W05B5.1	1507.33	0.618262	0.191598	3.22687	0.00125153	0.0312582
WBGene00010830	M02G9.1a.1,M02G9.1b.1	M02G9.1	736.577	0.616693	0.20442	3.0168	0.00255459	0.0480846
WBGene00008832	F14H8.1a.1,F14H8.1b.1,F14H8.1c.1	obr-2	672.869	0.616598	0.199452	3.09146	0.00199175	0.0420002
WBGene00006683	Y47D3B.5a.1,Y47D3B.5b.1	twk-31	857.865	0.616589	0.199365	3.09277	0.00198297	0.0420002
WBGene00000367	C54D2.5a.3,C54D2.5c.3,C54D2.5d.3,C54D2.5e.3,C54D2.5g.3,C54D2.5a.1,C54D2.5a.2,C54D2.5c.1,C54D2.5c.2,C54D2.5d.1,C54D2.5d.2,C54D2.5e.1,C54D2.5e.2,C54D2.5g.1,C54D2.5g.2	cca-1	861.464	0.61513	0.202607	3.03608	0.00239677	0.0462988
WBGene00018051	F35D11.11b.1,F35D11.11c.1,F35D11.11d.1,F35D11.11d.2,F35D11.11d.3,F35D11.11a.1	che-10	2575.01	0.615057	0.187433	3.28147	0.00103268	0.0278154
WBGene00000036	Y44E3A.2.1	ace-2	894.277	0.613512	0.18818	3.26024	0.00111319	0.0288463
WBGene00044728	Y53F4B.45	Y53F4B.45	8739.49	0.612978	0.164477	3.72683	0.000194	0.00899398
WBGene00002055	F37B4.2.1	ifc-1	2787.45	0.611377	0.201575	3.033	0.00242139	0.0465861
WBGene00015541	C06E7.4a.1,C06E7.4b.1	C06E7.4	2002.13	0.609986	0.172885	3.52827	0.000418	0.0148797
WBGene00004310	C44C11.1a.1,C44C11.1b	ras-1	876.086	0.604777	0.200783	3.0121	0.00259451	0.0486446
WBGene00022180	Y71H2AM.15a.1,Y71H2AM.15b.1	Y71H2AM.15	1441.09	0.602919	0.175007	3.44512	0.000571	0.018628
WBGene00002915	H19M22.2a.1,H19M22.2b.1,H19M22.2d.1,H19M22.2c.1	let-805	14545.9	0.597812	0.161571	3.7	0.000216	0.00954446
WBGene00000901	W01G7.1.1	daf-5	2425.62	0.597766	0.167938	3.55945	0.000372	0.013715
WBGene00003978	Y119D3B.17.1	pes-4	939.958	0.594098	0.19774	3.00444	0.00266069	0.0495936
WBGene00021237	Y20F4.2.2,Y20F4.2.1	crtc-1	1453.34	0.593882	0.182698	3.25063	0.0011515	0.0295191
WBGene00006582	C08D8.2a.1,C08D8.2b.1	tmd-2	1167.4	0.590643	0.179649	3.28776	0.0010099	0.02762
WBGene00015650	C09G4.2c.1,C09G4.2a.1,C09G4.2b.2,C09G4.2b.3,C09G4.2b.1	pkg-2	1141.64	0.590476	0.194485	3.03609	0.00239667	0.0462988
WBGene00017557	F18A12.8a.1,F18A12.8b.1	nep-11	752.269	0.589823	0.195309	3.01994	0.00252824	0.0476824
WBGene00017657	F21C10.7.1	F21C10.7	3296.05	0.589758	0.195015	3.02416	0.00249323	0.0472756
WBGene00002054	F10C1.7a.1,F10C1.7c.1,F10C1.7e.1	ifb-2	12299.8	0.586941	0.166813	3.51855	0.000434	0.0152537
WBGene00001488	ZK270.2a.1,ZK270.2b.2,ZK270.2d.1,ZK270.2e.1,ZK270.2b.1	frm-1	9006.14	0.586867	0.161355	3.63712	0.000276	0.0113631
WBGene00020732	T23E7.2a.1,T23E7.2b.1,T23E7.2e.1,T23E7.2f.1,T23E7.2d.1,T23E7.2d.2,T23E7.2c.1,T23E7.2d.3	T23E7.2	7828.44	0.586498	0.180921	3.24173	0.00118806	0.0301801
WBGene00011060	R06C1.6.1	R06C1.6	1031.78	0.581372	0.186756	3.11301	0.00185192	0.0404295
WBGene00006594	M01A10.2a.1,M01A10.2g.1,M01A10.2h.1,M01A10.2e.1,M01A10.2f.1,M01A10.2i.1,M01A10.2b.1	tom-1	1230.15	0.580391	0.189722	3.05916	0.00221961	0.044588
WBGene00006754	F07A5.7a.1,F07A5.7b.1,F07A5.7a.2,F07A5.7b.2,F07A5.7a.3,F07A5.7b.3,F07A5.7a.4,F07A5.7b.4	unc-15	26601.2	0.573738	0.160232	3.58066	0.000343	0.0132143
WBGene00021036	W05F2.4a.1,W05F2.4b.1,W05F2.4b.2,W05F2.4b.3,W05F2.4d.1,W05F2.4c.1,W05F2.4c.2,W05F2.4c.3,W05F2.4e.1,W05F2.4e.2	W05F2.4	3051.16	0.573058	0.17806	3.21834	0.00128935	0.0319397
WBGene00002978	Y105E8B.1c.1,Y105E8B.1k.1,Y105E8B.1l.1,Y105E8B.1m.1,Y105E8B.1m.2,Y105E8B.1n.1,Y105E8B.1n.2,Y105E8B.1o.1,Y105E8B.1p.1,Y105E8B.1q.1,Y105E8B.1r.1,Y105E8B.1s.1,Y105E8B.1a.1,Y105E8B.1b.1,Y105E8B.1b.2,Y105E8B.1d.1,Y105E8B.1j.1,Y105E8B.1t.1,Y105E8B.1e.1,Y105E8B.1g.1,Y105E8B.1i.1,Y105E8B.1i.2,Y105E8B.1e.2,Y105E8B.1f.1	lev-11	25993.4	0.571201	0.177002	3.22709	0.00125056	0.0312582
WBGene00016197	C28H8.6b.1,C28H8.6a.1,C28H8.6c.1	pxl-1	1041.52	0.570276	0.190017	3.00118	0.00268937	0.049982
WBGene00015061	B0228.4a.1,B0228.4c.1,B0228.4d.1,B0228.4e.1	cpna-2	6713.48	0.569894	0.187892	3.03309	0.00242062	0.0465861
WBGene00017979	F32B5.6d.3,F32B5.6f.3,F32B5.6a.1,F32B5.6b.1,F32B5.6b.2,F32B5.6d.1,F32B5.6f.1,F32B5.6g.1,F32B5.6h.1,F32B5.6i.1,F32B5.6j.1,F32B5.6k.1,F32B5.6c,F32B5.6e,F32B5.6l,F32B5.6d.4,F32B5.6f.4,F32B5.6d.2,F32B5.6f.2	F32B5.6	1673.4	0.565512	0.171712	3.29338	0.00099	0.0274365
WBGene00006753	K10D3.2.1	unc-14	2358.55	0.562078	0.17003	3.30576	0.000947	0.0265607
WBGene00006780	B0350.2c.1,B0350.2e.1,B0350.2f.1,B0350.2h.1,B0350.2c.2,B0350.2e.2,B0350.2f.2,B0350.2h.2,B0350.2i.1,B0350.2j.1,B0350.2b.1,B0350.2d.1,B0350.2a.1	unc-44	18475.1	0.557424	0.163823	3.4026	0.000667	0.0206551
WBGene00006789	F11C3.3.1,F11C3.3.2,F11C3.3.3	unc-54	58476.5	0.551038	0.159045	3.46466	0.000531	0.0177286
WBGene00003980	F09C3.1.1	pes-7	2426.75	0.545704	0.169247	3.2243	0.00126281	0.0314453
WBGene00003400	K12C11.4a.1,K12C11.4b.1,K12C11.4c.1,K12C11.4d.1	dapk-1	1292.63	0.544813	0.179373	3.03731	0.00238697	0.0462988
WBGene00002190	R07E4.6b.1,R07E4.6c.1,R07E4.6a.1	kin-2	3238.39	0.541628	0.164594	3.29069	0.000999	0.02762
WBGene00020678	T22B11.4a.1,T22B11.4b.1,T22B11.4c.1	T22B11.4	3448.26	0.540408	0.16702	3.23558	0.00121395	0.0307084
WBGene00022615	ZC449.5.1	ZC449.5	3828.55	0.528941	0.169463	3.12128	0.0018007	0.0400425
WBGene00001716	T02E9.2a.1,T02E9.2b.1	grl-7	3051.78	0.523768	0.172755	3.03185	0.00243059	0.0466694
WBGene00000140	ZK973.6c.1,ZK973.6a.1,ZK973.6b.1	anc-1	1792.14	0.516986	0.172278	3.00088	0.00269198	0.049982
WBGene00006495	F31D5.3a.1,F31D5.3b.1,F31D5.3c.1,F31D5.3d.1	cpna-1	3143.43	0.507472	0.163206	3.10939	0.00187472	0.0407179
WBGene00016006	C23F12.1a.1,C23F12.1e.1,C23F12.1b,C23F12.1c.2,C23F12.1d.2,C23F12.1f.1,C23F12.1f.2,C23F12.1g.1,C23F12.1g.2,C23F12.1h.1,C23F12.1i.1,C23F12.1j.1,C23F12.1k.1,C23F12.1l.2,C23F12.1m.2,C23F12.1n.1,C23F12.1o.1,C23F12.1p.1,C23F12.1q.1,C23F12.1c.1,C23F12.1d.1,C23F12.1l.1,C23F12.1m.1	fln-2	8588.06	0.501309	0.161759	3.09911	0.00194106	0.0416538
