# Supplementary material for: Improvement of Locomotion Caused by Lactococcus lactis subsp. lactis in the Model Organism Caenorhabditis elegans
Source: Nutrients. 2023 Oct 23;15(20):4482. doi: 10.3390/nu15204482 (PMC10610199; doi:10.3390/nu15204482)
Supplement: Supplementary file 1 [file nutrients-15-04482-s001.zip › Ali_Suppl_Nutrients2023/Table S7.xlsx]

## Sheet: Sheet1
Table S7: Enriched Gene Ontology (GO) for downregulated genes in worms fed with OP50+LL100933
ID	Description	GeneRatio	BgRatio	pvalue	p.adjust	qvalue	geneID	Count	Ontology
GO:0009607	response to biotic stimulus	10/58	334/8090	0.000111947	0.0165425	0.0145535	cht-1/col-179/clec-41/ugt-44/skpo-1/T24B8.5/clec-186/asp-12/ilys-5/endu-2	10	BP
GO:0043207	response to external biotic stimulus	10/58	334/8090	0.000111947	0.0165425	0.0145535	cht-1/col-179/clec-41/ugt-44/skpo-1/T24B8.5/clec-186/asp-12/ilys-5/endu-2	10	BP
GO:0051707	response to other organism	10/58	334/8090	0.000111947	0.0165425	0.0145535	cht-1/col-179/clec-41/ugt-44/skpo-1/T24B8.5/clec-186/asp-12/ilys-5/endu-2	10	BP
GO:0044419	interspecies interaction between organisms	10/58	337/8090	0.000120554	0.0165425	0.0145535	cht-1/col-179/clec-41/ugt-44/skpo-1/T24B8.5/clec-186/asp-12/ilys-5/endu-2	10	BP
GO:0045087	innate immune response	8/58	217/8090	0.000142251	0.0165425	0.0145535	col-179/clec-41/ugt-44/skpo-1/T24B8.5/clec-186/asp-12/endu-2	8	BP
GO:0006955	immune response	8/58	223/8090	0.000171748	0.0165425	0.0145535	col-179/clec-41/ugt-44/skpo-1/T24B8.5/clec-186/asp-12/endu-2	8	BP
GO:0002376	immune system process	8/58	226/8090	0.000188289	0.0165425	0.0145535	col-179/clec-41/ugt-44/skpo-1/T24B8.5/clec-186/asp-12/endu-2	8	BP
GO:0006952	defense response	9/58	335/8090	0.000568785	0.038867	0.0341936	col-179/clec-41/ugt-44/skpo-1/T24B8.5/clec-186/asp-12/ilys-5/endu-2	9	BP
GO:0061640	cytoskeleton-dependent cytokinesis	4/58	61/8090	0.000915793	0.0563213	0.0495492	gld-3/ify-1/egg-3/nop-1	4	BP
GO:0007351	tripartite regional subdivision	3/58	30/8090	0.00123755	0.05991	0.0527064	ego-1/pgl-1/nop-1	3	BP
GO:0008595	anterior/posterior axis specification, embryo	3/58	30/8090	0.00123755	0.05991	0.0527064	ego-1/pgl-1/nop-1	3	BP
GO:0000578	embryonic axis specification	3/58	32/8090	0.0014966	0.05991	0.0527064	ego-1/pgl-1/nop-1	3	BP
GO:0009798	axis specification	4/58	72/8090	0.00170292	0.05991	0.0527064	ego-1/mom-2/pgl-1/nop-1	4	BP
GO:0007350	blastoderm segmentation	3/58	34/8090	0.00178734	0.05991	0.0527064	ego-1/pgl-1/nop-1	3	BP
GO:0035282	segmentation	3/58	34/8090	0.00178734	0.05991	0.0527064	ego-1/pgl-1/nop-1	3	BP
GO:0007276	gamete generation	7/58	247/8090	0.00180864	0.05991	0.0527064	ego-1/gld-3/glh-4/ify-1/pgl-1/rme-2/egg-3	7	BP
GO:0006026	aminoglycan catabolic process	2/58	10/8090	0.00219091	0.0648986	0.0570952	cht-1/cht-3	2	BP
GO:0010608	posttranscriptional regulation of gene expression	6/58	189/8090	0.00221605	0.0648986	0.0570952	cpb-3/ego-1/glh-4/ife-3/ruvb-1/pash-1	6	BP
GO:0140013	meiotic nuclear division	5/58	132/8090	0.00245749	0.068698	0.0604378	gld-3/ify-1/rad-54.L/san-1/egg-3	5	BP
GO:0042078	germ-line stem cell division	2/58	11/8090	0.00266547	0.0712724	0.0627026	gld-3/pgl-1	2	BP
GO:0022412	cellular process involved in reproduction in multicellular organism	6/58	202/8090	0.00309105	0.0778837	0.068519	ego-1/gld-3/ify-1/pgl-1/rme-2/egg-3	6	BP
GO:0007028	cytoplasm organization	2/58	15/8090	0.0049958	0.0883362	0.0777147	ego-1/pgl-1	2	BP
GO:0030719	P granule organization	2/58	15/8090	0.0049958	0.0883362	0.0777147	ego-1/pgl-1	2	BP
GO:0019953	sexual reproduction	7/58	306/8090	0.00593942	0.0987229	0.0868525	ego-1/gld-3/glh-4/ify-1/pgl-1/rme-2/egg-3	7	BP
GO:0042302	structural constituent of cuticle	12/66	145/8178	1.32378e-09	1.91948e-07	1.78362e-07	col-8/col-19/col-20/col-106/col-119/col-122/col-124/col-140/col-178/col-179/col-181/col-184	12	MF
GO:0005581	collagen trimer	12/61	146/9157	1.5268e-10	1.75582e-08	1.55894e-08	col-8/col-19/col-20/col-106/col-119/col-122/col-124/col-140/col-178/col-179/col-181/col-184	12	CC
GO:0005615	extracellular space	9/61	262/9157	5.28194e-05	0.00303712	0.00269657	col-20/col-178/col-179/mom-2/srp-1/tbh-1/skpo-1/Y40H7A.10/ddo-3	9	CC
GO:0005694	chromosome	9/61	379/9157	0.000833439	0.0213756	0.0189788	ego-1/hmg-3/ify-1/pri-2/san-1/ruvb-1/F44B9.8/mis-12/hat-1	9	CC
GO:0043186	P granule	4/61	69/9157	0.00111525	0.0213756	0.0189788	ego-1/gld-3/glh-4/pgl-1	4	CC
GO:0045495	pole plasm	4/61	69/9157	0.00111525	0.0213756	0.0189788	ego-1/gld-3/glh-4/pgl-1	4	CC
GO:0060293	germ plasm	4/61	69/9157	0.00111525	0.0213756	0.0189788	ego-1/gld-3/glh-4/pgl-1	4	CC
GO:0000228	nuclear chromosome	6/61	185/9157	0.0013848	0.0227503	0.0201993	ego-1/hmg-3/pri-2/san-1/ruvb-1/hat-1	6	CC
GO:0031012	extracellular matrix	4/61	93/9157	0.00334511	0.0480859	0.0426941	col-19/col-20/col-178/col-179	4	CC
