# Supplementary material for: Improvement of Locomotion Caused by Lactococcus lactis subsp. lactis in the Model Organism Caenorhabditis elegans
Source: Nutrients. 2023 Oct 23;15(20):4482. doi: 10.3390/nu15204482 (PMC10610199; doi:10.3390/nu15204482)
Supplement: Supplementary file 1 [file nutrients-15-04482-s001.zip › Ali_Suppl_Nutrients2023/Table S6.xlsx]

## Sheet: Sheet1
Table S6: Enriched Gene Ontology (GO) for upregulated genes in worms fed with OP50+LL12007
ID	Description	GeneRatio	BgRatio	pvalue	p.adjust	qvalue	geneID	Count	Ontology
GO:0003008	system process	80/639	322/8024	2.82229e-21	4.50719e-18	3.34515e-18	acr-8/acr-12/lgc-11/acy-1/aex-3/aex-6/avr-14/cca-1/ccb-1/casy-1/che-12/deg-3/des-2/dgk-1/egl-19/fkh-9/flp-16/glc-2/glc-4/glr-1/gtl-1/irk-3/itr-1/jph-1/kin-2/myo-1/lev-1/mec-1/mec-2/mec-5/mec-7/mec-9/mec-12/mec-18/mlc-1/mup-2/osm-9/pef-1/qui-1/rgs-1/scd-2/snt-1/sup-10/shn-1/tax-6/tni-1/tni-4/tnt-2/tnt-3/tnt-4/twk-18/unc-10/unc-22/unc-31/unc-43/unc-49/unc-54/unc-58/unc-86/unc-89/unc-97/unc-103/unc-…	80	BP
GO:0007268	chemical synaptic transmission	61/639	238/8024	4.31329e-17	2.14421e-14	1.59139e-14	acr-8/acr-12/lgc-11/aex-3/avr-14/ccb-1/casy-1/deg-3/des-2/dgk-1/dys-1/eat-4/eat-16/gar-1/gar-2/gar-3/glc-2/glc-4/glr-1/glr-4/glr-5/ida-1/lev-1/mef-2/mgl-1/mgl-2/rab-3/ric-4/rpy-1/slo-1/snt-1/snt-3/rimb-1/tom-1/unc-2/unc-10/unc-13/unc-18/unc-25/unc-31/unc-49/unc-77/unc-104/lgc-21/lgc-31/dop-5/cdka-1/lgc-55/lgc-39/F35H10.10/cla-1/lgc-50/lgc-53/lgc-34/lgc-45/mgl-3/gbb-1/lgc-46/cpx-1/gbb-2/acr-25	61	BP
GO:0098916	anterograde trans-synaptic signaling	61/639	238/8024	4.31329e-17	2.14421e-14	1.59139e-14	acr-8/acr-12/lgc-11/aex-3/avr-14/ccb-1/casy-1/deg-3/des-2/dgk-1/dys-1/eat-4/eat-16/gar-1/gar-2/gar-3/glc-2/glc-4/glr-1/glr-4/glr-5/ida-1/lev-1/mef-2/mgl-1/mgl-2/rab-3/ric-4/rpy-1/slo-1/snt-1/snt-3/rimb-1/tom-1/unc-2/unc-10/unc-13/unc-18/unc-25/unc-31/unc-49/unc-77/unc-104/lgc-21/lgc-31/dop-5/cdka-1/lgc-55/lgc-39/F35H10.10/cla-1/lgc-50/lgc-53/lgc-34/lgc-45/mgl-3/gbb-1/lgc-46/cpx-1/gbb-2/acr-25	61	BP
GO:0099537	trans-synaptic signaling	61/639	239/8024	5.37059e-17	2.14421e-14	1.59139e-14	acr-8/acr-12/lgc-11/aex-3/avr-14/ccb-1/casy-1/deg-3/des-2/dgk-1/dys-1/eat-4/eat-16/gar-1/gar-2/gar-3/glc-2/glc-4/glr-1/glr-4/glr-5/ida-1/lev-1/mef-2/mgl-1/mgl-2/rab-3/ric-4/rpy-1/slo-1/snt-1/snt-3/rimb-1/tom-1/unc-2/unc-10/unc-13/unc-18/unc-25/unc-31/unc-49/unc-77/unc-104/lgc-21/lgc-31/dop-5/cdka-1/lgc-55/lgc-39/F35H10.10/cla-1/lgc-50/lgc-53/lgc-34/lgc-45/mgl-3/gbb-1/lgc-46/cpx-1/gbb-2/acr-25	61	BP
GO:0007610	behavior	80/639	417/8024	3.18216e-14	7.25988e-12	5.38815e-12	acy-1/aex-3/avr-14/cav-2/cca-1/casy-1/cmk-1/daf-7/daf-12/dgk-1/dyc-1/dys-1/alp-1/eat-4/eat-16/egl-10/egl-19/feh-1/fkh-9/flp-16/gar-3/glr-1/gpb-1/grk-2/irk-3/itr-1/kin-2/myo-1/lev-1/lev-11/lin-2/mec-1/mec-2/mec-5/mec-7/mec-9/mec-12/mec-18/myo-3/nas-7/nhx-2/osm-9/rab-3/rcan-1/rgs-1/sem-2/slo-1/snt-1/stn-1/shn-1/tax-6/tni-4/unc-2/unc-7/unc-10/unc-13/unc-22/unc-31/unc-36/unc-43/unc-49/unc-53/unc-54/u…	80	BP
GO:0043050	pharyngeal pumping	26/639	61/8024	1.38914e-13	2.77306e-11	2.05811e-11	avr-14/cca-1/daf-7/daf-12/alp-1/eat-4/eat-16/egl-19/flp-16/gar-3/itr-1/myo-1/nas-7/nhx-2/rab-3/slo-1/snt-1/tni-4/unc-7/unc-10/unc-13/unc-31/unc-36/unc-54/unc-104/cyp-33E2	26	BP
GO:0042391	regulation of membrane potential	41/639	155/8024	2.48756e-12	3.61148e-10	2.68037e-10	acr-8/acr-12/lgc-11/avr-14/cca-1/deg-3/des-2/egl-23/gar-3/glc-2/glc-4/glr-4/glr-5/lev-1/mgl-2/slo-1/twk-2/twk-8/twk-12/twk-13/twk-18/twk-28/twk-42/twk-43/unc-10/unc-49/unc-58/unc-103/lgc-21/lgc-31/lgc-55/B0310.1/lgc-39/F35H10.10/tmem-135/lgc-50/lgc-53/lgc-34/lgc-45/lgc-46/acr-25	41	BP
GO:0010646	regulation of cell communication	76/639	428/8024	9.01652e-12	1.19995e-09	8.90579e-10	acy-3/aex-3/casy-1/daf-5/daf-7/dlk-1/dys-1/eat-16/egl-10/eps-8/exc-5/frm-3/gar-2/gar-3/glr-4/glr-5/grk-2/ida-1/jip-1/kin-2/kin-20/kin-29/let-756/mef-2/mgl-1/mgl-2/mlk-1/osm-3/osm-7/osm-9/pat-2/rab-3/rcan-1/rgs-1/rgs-2/rgs-6/slo-1/snt-1/snt-3/snt-5/soc-2/rhgf-1/tir-1/tom-1/tpa-1/svh-1/unc-1/unc-2/unc-10/unc-18/unc-77/unc-89/unc-97/vhp-1/pde-3/uig-1/nipi-3/pde-1/T14G8.3/sipa-1/Y43F8B.2/pdi-6/tiam-1…	76	BP
GO:0050795	regulation of behavior	39/639	150/8024	1.54602e-11	1.64599e-09	1.22162e-09	avr-14/cav-2/cca-1/daf-7/daf-12/dgk-1/dyc-1/eat-4/eat-16/egl-10/egl-19/flp-16/gar-3/gpb-1/grk-2/itr-1/lev-1/mec-2/mec-5/mec-7/mec-9/mec-12/nhx-2/rab-3/sem-2/snt-1/stn-1/unc-7/unc-10/unc-13/unc-31/unc-103/unc-104/kcnl-2/cccp-1/rig-6/cyp-33E2/zmp-2/Y67D8C.9	39	BP
GO:0023051	regulation of signaling	75/639	427/8024	2.17471e-11	2.17063e-09	1.611e-09	acy-3/aex-3/casy-1/daf-5/daf-7/dlk-1/dys-1/eat-16/egl-10/eps-8/exc-5/frm-3/gar-2/gar-3/glr-4/glr-5/grk-2/ida-1/jip-1/kin-2/kin-20/kin-29/let-756/mef-2/mgl-1/mgl-2/mlk-1/osm-3/osm-7/osm-9/pat-2/rab-3/rcan-1/rgs-1/rgs-2/rgs-6/slo-1/snt-1/snt-3/snt-5/soc-2/rhgf-1/tir-1/tom-1/tpa-1/svh-1/unc-2/unc-10/unc-18/unc-77/unc-89/unc-97/vhp-1/pde-3/uig-1/nipi-3/pde-1/T14G8.3/sipa-1/Y43F8B.2/pdi-6/tiam-1/cebp-…	75	BP
GO:0043269	regulation of ion transport	26/639	74/8024	2.78167e-11	2.61313e-09	1.93942e-09	aex-3/cca-1/ccb-1/egl-19/exp-2/gar-3/grk-2/irk-3/mef-2/nhx-2/slo-1/snt-1/snt-3/snt-5/stn-1/sup-10/unc-2/unc-36/unc-103/shk-1/clhm-1/F19C7.8/kvs-3/kvs-5/shl-1/Y92H12A.2	26	BP
GO:0061061	muscle structure development	28/639	88/8024	7.1924e-11	6.0454e-09	4.48678e-09	act-1/dyc-1/dys-1/alp-1/gon-1/ltd-1/mlc-1/mlp-1/mup-2/pat-2/sem-2/sem-4/slo-1/soc-2/stn-1/tnt-2/tnt-3/tnt-4/unc-15/unc-22/unc-52/unc-53/unc-54/unc-82/unc-89/unc-96/unc-97/unc-105	28	BP
GO:0044057	regulation of system process	26/639	79/8024	1.48918e-10	1.08101e-08	8.02306e-09	acr-12/acy-1/aex-3/aex-6/dgk-1/egl-19/flp-16/mec-2/mec-5/mec-7/mec-9/mec-12/mlc-1/mup-2/sup-10/tnt-2/tnt-3/tnt-4/unc-22/unc-31/unc-58/unc-89/unc-103/unc-104/rig-6/npr-5	26	BP
GO:0032989	cellular component morphogenesis	46/639	216/8024	3.72332e-10	2.58528e-08	1.91875e-08	aex-3/cmk-1/dlk-1/dyc-1/dys-1/efn-2/ida-1/lad-2/let-756/lin-18/max-1/mlk-1/mlp-1/mup-2/pat-2/rab-3/sad-1/slo-1/slt-1/stn-1/tnt-2/tnt-3/tnt-4/unc-15/unc-22/unc-31/unc-44/unc-52/unc-53/unc-54/unc-82/unc-89/unc-96/unc-97/unc-104/unc-115/vab-8/vhp-1/zig-1/F23H12.5/madd-4/T01D3.1/rig-6/bicd-1/cebp-1/Y92H12A.2	46	BP
GO:0045214	sarcomere organization	15/639	28/8024	3.94551e-10	2.62541e-08	1.94853e-08	dyc-1/dys-1/mlp-1/mup-2/pat-2/slo-1/stn-1/tnt-2/tnt-3/tnt-4/unc-15/unc-22/unc-52/unc-89/unc-97	15	BP
GO:0040012	regulation of locomotion	51/639	256/8024	4.98693e-10	3.06312e-08	2.27339e-08	acy-1/aex-3/ccb-1/dgk-1/dlk-1/dyc-1/dys-1/eat-4/eat-16/egl-10/egl-19/glr-1/gpb-1/grk-2/ida-1/itr-1/lad-2/let-2/let-756/lev-1/lin-18/blmp-1/pat-2/rab-3/rbf-1/slt-1/stn-1/unc-22/unc-31/unc-36/unc-41/unc-49/unc-52/unc-53/unc-70/unc-77/unc-79/unc-80/unc-83/unc-89/unc-97/unc-104/vab-8/F23H12.5/cccp-1/rig-6/clhm-1/cebp-1/zmp-2/pde-4/nep-2	51	BP
GO:0099177	regulation of trans-synaptic signaling	24/639	73/8024	7.84481e-10	3.91505e-08	2.90568e-08	aex-3/casy-1/dys-1/eat-16/gar-2/gar-3/glr-4/glr-5/ida-1/mef-2/mgl-1/mgl-2/rab-3/slo-1/snt-1/tom-1/unc-10/unc-18/unc-77/F35H10.10/mgl-3/gbb-1/cpx-1/gbb-2	24	BP
GO:0060284	regulation of cell development	38/639	164/8024	1.07826e-09	5.21814e-08	3.87281e-08	aex-3/ceh-18/cmk-1/dlk-1/exc-7/ida-1/kin-1/kin-2/lad-2/let-756/lin-18/mlk-1/pat-2/pxn-1/rab-3/sad-1/scd-2/slt-1/tpa-1/unc-13/unc-15/unc-22/unc-31/unc-52/unc-53/unc-89/unc-97/unc-104/vab-8/vhp-1/F23H12.5/rig-6/bicd-1/cebp-1/svh-2/Y67D8C.9/Y92H12A.2/pde-6	38	BP
GO:0070887	cellular response to chemical stimulus	75/639	498/8024	2.92373e-08	9.93445e-07	7.37316e-07	abu-7/abu-8/abu-10/abu-11/ckb-2/col-89/col-109/daf-5/daf-7/dgk-1/dpy-18/dsc-4/eat-16/egl-10/flp-16/gar-1/gar-2/gar-3/grk-2/gst-38/hsp-3/kin-29/let-756/mpk-2/nas-38/nhr-1/nhr-3/nhr-6/nhr-19/nhr-31/nhr-34/nhr-85/nhr-97/nhr-114/osm-3/pdi-2/pmk-2/pqn-74/pxn-1/sma-5/sma-9/snt-1/snt-3/snt-5/soc-2/sod-4/tag-68/tbb-6/tom-1/unc-2/unc-31/unc-36/unc-52/unc-68/cpna-5/F32D8.7/cdr-4/dop-5/T06D8.10/T06E4.8/T14G…	75	BP
GO:0035556	intracellular signal transduction	73/639	482/8024	3.5964e-08	1.17861e-06	8.74741e-07	acy-1/acy-3/aex-3/aex-6/cal-2/cal-4/ckk-1/daf-7/dgk-1/dgk-2/dlk-1/eat-16/egl-10/eps-8/exc-5/frm-3/frm-8/hum-7/itr-1/jip-1/kin-1/kin-2/kin-29/lat-2/myo-1/mlk-1/mpk-2/par-1/plc-1/pll-1/tank-1/pmk-2/rab-3/rab-37/ras-1/rcan-1/sad-1/sma-5/soc-2/rhgf-1/tax-6/tir-1/tnc-2/tpa-1/svh-1/unc-13/unc-43/unc-54/unc-82/unc-89/vhp-1/pde-3/uig-1/rrc-1/nipi-3/pde-1/T14G8.3/sipa-1/spv-1/tiam-1/pdfr-1/cebp-1/F39C12.1…	73	BP
GO:0031032	actomyosin structure organization	19/639	57/8024	3.61627e-08	1.17861e-06	8.74741e-07	dyc-1/dys-1/frm-1/mlp-1/mup-2/pat-2/slo-1/stn-1/tnt-2/tnt-3/tnt-4/unc-15/unc-22/unc-52/unc-54/unc-82/unc-89/unc-96/unc-97	19	BP
GO:0051240	positive regulation of multicellular organismal process	48/639	268/8024	5.92286e-08	1.76151e-06	1.30736e-06	adt-2/aex-3/aex-6/casy-1/chs-2/daf-5/daf-12/deb-1/dlk-1/dpy-1/dpy-18/egl-19/grk-2/ida-1/kin-1/kin-29/let-653/lin-2/lin-18/mec-2/mec-5/mec-7/mec-9/mec-12/mlk-1/myo-3/nhx-2/osm-3/rab-3/sem-2/sma-5/sma-9/tax-6/tpa-1/unc-10/unc-13/unc-15/unc-22/unc-31/unc-44/unc-52/unc-53/unc-89/unc-104/kcnl-2/rig-6/cebp-1/svh-2	48	BP
GO:0010033	response to organic substance	67/639	433/8024	5.95626e-08	1.76151e-06	1.30736e-06	abu-7/abu-8/abu-10/abu-11/ckb-2/col-89/col-109/daf-5/daf-7/daf-12/dgk-1/dpy-18/dsc-4/eat-16/egl-10/flp-16/gar-1/gar-2/gar-3/grk-2/gst-38/hsp-3/kin-29/let-756/mpk-2/nas-38/nhr-1/nhr-3/nhr-6/nhr-19/nhr-31/nhr-34/nhr-85/nhr-97/nhr-114/osm-3/pdi-2/pmk-2/pqn-74/qui-1/slo-1/sma-5/sma-9/soc-2/tag-68/tbb-6/unc-2/unc-31/unc-36/unc-52/unc-68/unc-79/vhp-1/F32D8.7/cdr-4/dop-5/T06E4.8/T14G8.3/ilcr-1/pdi-6/cat…	67	BP
GO:0018996	molting cycle, collagen and cuticulin-based cuticle	25/639	101/8024	2.07404e-07	5.5204e-06	4.09714e-06	acn-1/col-48/dpy-2/dpy-3/dpy-7/dpy-18/dre-1/nas-30/nas-38/pan-1/myrf-1/ptr-1/ptr-4/ptr-8/ptr-10/ptr-15/ptr-18/qua-1/toh-1/unc-104/bed-3/noah-2/noah-1/zmp-2/mlt-7	25	BP
GO:0042493	response to drug	37/639	191/8024	2.7231e-07	7.12916e-06	5.29113e-06	aex-3/avr-14/daf-12/dgk-1/dys-1/eat-4/eat-16/egl-10/flp-16/gar-1/gar-2/gar-3/grk-2/mef-2/nac-3/slo-1/snt-1/snt-3/snt-5/stn-1/unc-1/unc-7/unc-22/unc-31/unc-36/unc-79/unc-80/glb-12/pde-3/R07E3.4/dop-5/pde-1/glb-6/cyp-33E2/glb-25/gbb-1/gbb-2	37	BP
GO:0045055	regulated exocytosis	14/639	41/8024	1.66618e-06	3.64506e-05	2.70529e-05	aex-6/rbf-1/ric-4/snt-1/snt-3/snt-5/tom-1/unc-10/unc-13/unc-18/unc-31/unc-104/cla-1/cpx-1	14	BP
GO:1902667	regulation of axon guidance	14/639	43/8024	3.18959e-06	6.2886e-05	4.66728e-05	aex-3/dlk-1/ida-1/lad-2/let-756/lin-18/rab-3/slt-1/unc-31/unc-53/unc-104/F23H12.5/rig-6/cebp-1	14	BP
GO:0031344	regulation of cell projection organization	26/639	125/8024	4.24288e-06	8.1637e-05	6.05894e-05	aex-3/dlk-1/ida-1/itr-1/lad-2/let-756/lin-18/mlk-1/osm-3/pxn-1/rab-3/sad-1/slt-1/soc-2/tpa-1/unc-31/unc-53/unc-104/unc-115/vhp-1/F23H12.5/rig-6/bicd-1/cebp-1/svh-2/Y92H12A.2	26	BP
GO:0051094	positive regulation of developmental process	40/639	239/8024	4.54924e-06	8.54722e-05	6.34358e-05	adt-2/aex-3/casy-1/chs-2/daf-5/daf-12/dlk-1/dpy-1/dpy-18/ida-1/kin-1/kin-29/let-653/lin-2/lin-18/mlk-1/nhx-2/blmp-1/osm-3/pat-2/rab-3/sem-2/sma-5/sma-9/tax-6/tpa-1/unc-10/unc-13/unc-15/unc-22/unc-31/unc-44/unc-52/unc-53/unc-89/unc-97/unc-104/rig-6/cebp-1/svh-2	40	BP
GO:0120035	regulation of plasma membrane bounded cell projection organization	25/639	120/8024	6.28857e-06	0.000114123	8.47002e-05	aex-3/dlk-1/ida-1/itr-1/lad-2/let-756/lin-18/mlk-1/osm-3/pxn-1/rab-3/sad-1/slt-1/tpa-1/unc-31/unc-53/unc-104/unc-115/vhp-1/F23H12.5/rig-6/bicd-1/cebp-1/svh-2/Y92H12A.2	25	BP
GO:0050974	detection of mechanical stimulus involved in sensory perception	7/639	12/8024	1.09259e-05	0.000181757	0.000134897	mec-1/mec-2/mec-5/mec-7/mec-9/mec-12/mec-18	7	BP
GO:0050976	detection of mechanical stimulus involved in sensory perception of touch	7/639	12/8024	1.09259e-05	0.000181757	0.000134897	mec-1/mec-2/mec-5/mec-7/mec-9/mec-12/mec-18	7	BP
GO:0009612	response to mechanical stimulus	12/639	36/8024	1.23404e-05	0.000201098	0.000149251	eat-4/glr-1/mec-1/mec-2/mec-5/mec-7/mec-9/mec-12/mec-18/osm-9/unc-86/lgc-55	12	BP
GO:0099643	signal release from synapse	15/639	54/8024	1.28467e-05	0.000205162	0.000152268	aex-3/gar-3/ida-1/mef-2/ric-4/slo-1/snt-1/snt-3/tom-1/unc-10/unc-13/unc-18/unc-31/cla-1/cpx-1	15	BP
GO:0030968	endoplasmic reticulum unfolded protein response	28/639	153/8024	2.36659e-05	0.000349949	0.000259725	abu-7/abu-8/abu-10/abu-11/ckb-2/col-89/col-109/dpy-18/dsc-4/gst-38/hsp-3/nas-38/pdi-2/pqn-74/tbb-6/unc-68/F32D8.7/cdr-4/T06E4.8/T14G8.3/pdi-6/catp-3/C14B9.2/D2096.6/F41B4.3/F41E6.11/F53B1.4/T20D4.7	28	BP
GO:0019098	reproductive behavior	31/639	178/8024	2.43899e-05	0.000354097	0.000262804	aex-3/cav-2/daf-12/dgk-1/dyc-1/eat-4/eat-16/egl-10/gpb-1/grk-2/itr-1/lev-1/lev-11/lin-2/rab-3/rcan-1/sem-2/stn-1/tax-6/unc-7/unc-10/unc-13/unc-31/unc-36/unc-53/unc-54/unc-83/unc-103/vab-8/kcnl-2/Y67D8C.9	31	BP
GO:0140352	export from cell	24/639	123/8024	3.04658e-05	0.000424813	0.000315288	aex-3/aex-6/apt-9/gar-3/ida-1/mef-2/rab-3/rbf-1/ric-4/slo-1/sng-1/snt-1/snt-3/snt-5/tom-1/unc-10/unc-13/unc-18/unc-31/unc-104/nkb-3/catp-3/cla-1/cpx-1	24	BP
GO:0097435	supramolecular fiber organization	27/639	147/8024	3.08568e-05	0.000424813	0.000315288	adt-2/dyc-1/dys-1/eps-8/lev-11/mec-7/mlp-1/mup-2/pat-2/ptl-1/slo-1/stn-1/tnt-2/tnt-3/tnt-4/unc-15/unc-22/unc-52/unc-54/unc-70/unc-82/unc-89/unc-96/unc-97/sorb-1/cls-1/daam-1	27	BP
GO:0042330	taxis	34/639	206/8024	3.19528e-05	0.000436142	0.000323696	acy-1/aex-3/che-12/daf-12/dlk-1/efn-2/glr-1/grk-2/ida-1/lad-2/let-756/lin-18/max-1/mec-12/rab-3/sad-1/scd-2/slt-1/tax-6/unc-31/unc-44/unc-53/unc-104/vab-8/zig-1/pde-3/F23H12.5/madd-4/T01D3.1/pde-1/rig-6/cebp-1/gcy-28/nep-2	34	BP
GO:0050920	regulation of chemotaxis	16/639	65/8024	3.49505e-05	0.000453789	0.000336793	aex-3/dlk-1/grk-2/ida-1/lad-2/let-756/lin-18/rab-3/slt-1/unc-31/unc-53/unc-104/F23H12.5/rig-6/cebp-1/nep-2	16	BP
GO:0048639	positive regulation of developmental growth	17/639	72/8024	3.57872e-05	0.000460905	0.000342075	adt-2/dlk-1/dpy-1/dpy-18/kin-29/let-653/mlk-1/nhx-2/sma-5/sma-9/tax-6/unc-10/unc-44/unc-53/unc-104/rig-6/cebp-1	17	BP
GO:0007618	mating	11/639	34/8024	3.92118e-05	0.000495801	0.000367974	aex-3/daf-12/eat-4/itr-1/lev-11/rab-3/rcan-1/tax-6/unc-10/unc-53/unc-103	11	BP
GO:0001505	regulation of neurotransmitter levels	19/639	87/8024	4.06975e-05	0.000500752	0.000371648	aex-3/gar-3/grk-2/ida-1/mef-2/ric-4/slo-1/snt-1/snt-3/tom-1/unc-2/unc-10/unc-13/unc-18/unc-25/unc-31/gcsh-1/cla-1/cpx-1	19	BP
GO:0030029	actin filament-based process	29/639	170/8024	6.56383e-05	0.000776476	0.000576286	act-1/act-4/dyc-1/dys-1/alp-1/eps-8/frm-1/hum-7/lev-11/mlp-1/mup-2/pat-2/slo-1/stn-1/tnt-2/tnt-3/tnt-4/unc-15/unc-22/unc-52/unc-53/unc-54/unc-70/unc-82/unc-89/unc-96/unc-97/sorb-1/daam-1	29	BP
GO:0071495	cellular response to endogenous stimulus	28/639	163/8024	7.70508e-05	0.000898176	0.000666609	daf-5/daf-7/dgk-1/eat-16/egl-10/gar-1/gar-2/gar-3/grk-2/kin-29/let-756/nhr-1/nhr-3/nhr-6/nhr-19/nhr-31/nhr-34/nhr-85/nhr-97/nhr-114/osm-3/sma-9/soc-2/tag-68/unc-2/unc-36/unc-52/dop-5	28	BP
GO:0045927	positive regulation of growth	19/639	93/8024	0.000106384	0.001179	0.00087503	adt-2/dlk-1/dpy-1/dpy-18/grk-2/kin-29/let-653/mlk-1/nhx-2/peb-1/sma-5/sma-9/tax-6/unc-10/unc-44/unc-53/unc-104/rig-6/cebp-1	19	BP
GO:0050906	detection of stimulus involved in sensory perception	9/639	26/8024	0.000110568	0.00120943	0.000897615	mec-1/mec-2/mec-5/mec-7/mec-9/mec-12/mec-18/pef-1/tmc-1	9	BP
GO:0007617	mating behavior	10/639	32/8024	0.000122917	0.00130831	0.000971001	daf-12/eat-4/itr-1/lev-11/rab-3/rcan-1/tax-6/unc-10/unc-53/unc-103	10	BP
GO:0048678	response to axon injury	10/639	32/8024	0.000122917	0.00130831	0.000971001	dlk-1/fkh-9/mlk-1/pxn-1/tir-1/tpa-1/svh-1/vhp-1/cebp-1/svh-2	10	BP
GO:0120039	plasma membrane bounded cell projection morphogenesis	28/639	169/8024	0.000147116	0.00150605	0.00111776	aex-3/cmk-1/dlk-1/efn-2/ida-1/lad-2/let-756/lin-18/max-1/mlk-1/rab-3/sad-1/slt-1/unc-31/unc-44/unc-53/unc-104/unc-115/vab-8/vhp-1/zig-1/F23H12.5/madd-4/T01D3.1/rig-6/bicd-1/cebp-1/Y92H12A.2	28	BP
GO:0120036	plasma membrane bounded cell projection organization	42/639	296/8024	0.00015167	0.00152379	0.00113093	aex-3/che-12/cmk-1/dlk-1/efn-2/fkh-9/ida-1/itr-1/lad-2/let-756/lin-18/max-1/mlk-1/mup-2/osm-3/ptl-1/pxn-1/rab-3/sad-1/slt-1/tpa-1/svh-1/unc-31/unc-44/unc-53/unc-70/unc-104/unc-115/vab-8/vhp-1/zig-1/F23H12.5/madd-4/T01D3.1/pde-1/rig-6/bicd-1/cebp-1/F35A5.1/F59G1.4/svh-2/Y92H12A.2	42	BP
GO:0060297	regulation of sarcomere organization	6/639	12/8024	0.000151711	0.00152379	0.00113093	pat-2/unc-15/unc-22/unc-52/unc-89/unc-97	6	BP
GO:0060298	positive regulation of sarcomere organization	6/639	12/8024	0.000151711	0.00152379	0.00113093	pat-2/unc-15/unc-22/unc-52/unc-89/unc-97	6	BP
GO:0051480	regulation of cytosolic calcium ion concentration	8/639	22/8024	0.000181004	0.00177071	0.00131418	acr-12/itr-1/jph-1/mgl-2/plc-1/trp-2/unc-68/F35H10.10	8	BP
GO:0099003	vesicle-mediated transport in synapse	12/639	46/8024	0.000182947	0.00177071	0.00131418	dyn-1/eat-4/ric-4/snt-1/snt-3/tom-1/unc-10/unc-13/unc-18/unc-31/cla-1/cpx-1	12	BP
GO:0099504	synaptic vesicle cycle	12/639	46/8024	0.000182947	0.00177071	0.00131418	dyn-1/eat-4/ric-4/snt-1/snt-3/tom-1/unc-10/unc-13/unc-18/unc-31/cla-1/cpx-1	12	BP
GO:0051606	detection of stimulus	13/639	53/8024	0.000195304	0.00186767	0.00138615	daf-7/daf-12/mec-1/mec-2/mec-5/mec-7/mec-9/mec-12/mec-18/pef-1/pde-3/pde-1/tmc-1	13	BP
GO:0048646	anatomical structure formation involved in morphogenesis	23/639	130/8024	0.00021112	0.00197495	0.00146577	dyc-1/dys-1/fos-1/let-653/mlp-1/mup-2/pat-2/sem-2/sem-4/slo-1/sma-9/stn-1/tnt-2/tnt-3/tnt-4/unc-15/unc-22/unc-52/unc-54/unc-82/unc-89/unc-96/unc-97	23	BP
GO:0007638	mechanosensory behavior	9/639	28/8024	0.00021147	0.00197495	0.00146577	mec-1/mec-2/mec-5/mec-7/mec-9/mec-12/mec-18/unc-86/lgc-55	9	BP
GO:1903350	response to dopamine	9/639	29/8024	0.000285246	0.00251679	0.00186791	dgk-1/eat-16/egl-10/gar-1/gar-2/gar-3/grk-2/unc-36/dop-5	9	BP
GO:1903351	cellular response to dopamine	9/639	29/8024	0.000285246	0.00251679	0.00186791	dgk-1/eat-16/egl-10/gar-1/gar-2/gar-3/grk-2/unc-36/dop-5	9	BP
GO:0033058	directional locomotion	7/639	18/8024	0.000286991	0.00251827	0.00186901	dys-1/eat-4/glr-1/stn-1/tni-1/unc-49/unc-53	7	BP
GO:1901700	response to oxygen-containing compound	23/639	133/8024	0.000298593	0.00260576	0.00193394	daf-7/daf-12/dgk-1/eat-16/egl-10/flp-16/gar-1/gar-2/gar-3/grk-2/nhr-6/osm-3/slo-1/sod-4/unc-31/unc-36/unc-79/pde-3/dop-5/pde-1/lpr-6/lpr-4/gsto-1	23	BP
GO:0000165	MAPK cascade	17/639	85/8024	0.000316986	0.00273636	0.00203088	daf-7/dlk-1/jip-1/mlk-1/mpk-2/pmk-2/sma-5/tir-1/tpa-1/svh-1/unc-43/vhp-1/nipi-3/cebp-1/svh-2/T22B11.4/pde-6	17	BP
GO:0061387	regulation of extent of cell growth	11/639	42/8024	0.00032584	0.00278271	0.00206527	dlk-1/let-756/mlk-1/sad-1/slt-1/unc-53/unc-104/vhp-1/F23H12.5/rig-6/cebp-1	11	BP
GO:0046716	muscle cell cellular homeostasis	7/639	19/8024	0.000423453	0.00343277	0.00254773	dyc-1/dys-1/pat-2/stn-1/unc-52/unc-70/unc-97	7	BP
GO:0030728	ovulation	8/639	25/8024	0.000494017	0.00388643	0.00288443	ceh-18/deb-1/sec-61.G/mup-2/myo-3/nhr-6/unc-15/unc-52	8	BP
GO:1905787	regulation of detection of mechanical stimulus involved in sensory perception of touch	5/639	10/8024	0.000566597	0.00424815	0.00315289	mec-2/mec-5/mec-7/mec-9/mec-12	5	BP
GO:1905789	positive regulation of detection of mechanical stimulus involved in sensory perception of touch	5/639	10/8024	0.000566597	0.00424815	0.00315289	mec-2/mec-5/mec-7/mec-9/mec-12	5	BP
GO:1905790	regulation of mechanosensory behavior	5/639	10/8024	0.000566597	0.00424815	0.00315289	mec-2/mec-5/mec-7/mec-9/mec-12	5	BP
GO:1905792	positive regulation of mechanosensory behavior	5/639	10/8024	0.000566597	0.00424815	0.00315289	mec-2/mec-5/mec-7/mec-9/mec-12	5	BP
GO:0090066	regulation of anatomical structure size	20/639	114/8024	0.000600509	0.00448137	0.00332599	adt-2/dlk-1/eps-8/exc-5/exc-7/let-653/let-756/lev-11/mlk-1/sad-1/slt-1/sma-5/unc-53/unc-70/unc-104/vhp-1/F23H12.5/rig-6/cebp-1/daam-1	20	BP
GO:1905486	regulation of anterior/posterior axon guidance	6/639	15/8024	0.00066747	0.00484522	0.00359603	aex-3/ida-1/lin-18/rab-3/unc-31/unc-104	6	BP
GO:1905488	positive regulation of anterior/posterior axon guidance	6/639	15/8024	0.00066747	0.00484522	0.00359603	aex-3/ida-1/lin-18/rab-3/unc-31/unc-104	6	BP
GO:2000241	regulation of reproductive process	26/639	170/8024	0.000889936	0.00637322	0.00473008	cav-2/ceh-18/deb-1/dgk-1/dyc-1/eat-4/eat-16/egl-10/gpb-1/grk-2/kin-1/kin-2/lev-1/myo-3/nhr-6/sem-2/stn-1/unc-13/unc-15/unc-52/unc-103/kcnl-2/rig-6/zmp-2/Y67D8C.9/pde-6	26	BP
GO:0023056	positive regulation of signaling	24/639	153/8024	0.000965148	0.00684326	0.00507894	aex-3/casy-1/daf-7/dlk-1/dys-1/gar-3/ida-1/kin-20/mlk-1/osm-7/soc-2/tir-1/tpa-1/svh-1/unc-10/unc-18/unc-77/unc-97/vhp-1/cebp-1/F39C12.1/svh-2/T22B11.4/pde-6	24	BP
GO:0043900	regulation of multi-organism process	13/639	62/8024	0.000990738	0.00692024	0.00513607	ceh-18/deb-1/eat-4/kin-1/kin-2/myo-3/nhr-6/unc-13/unc-15/unc-52/rig-6/Y67D8C.9/pde-6	13	BP
GO:0110020	regulation of actomyosin structure organization	6/639	16/8024	0.000996653	0.00692024	0.00513607	pat-2/unc-15/unc-22/unc-52/unc-89/unc-97	6	BP
GO:0035264	multicellular organism growth	18/639	102/8024	0.00103356	0.00710985	0.00527679	adt-2/dpy-1/dpy-2/dpy-18/elo-2/haf-9/kin-29/let-653/nhx-2/sma-5/sma-9/tax-6/unc-10/unc-44/unc-53/unc-104/lon-8/rig-6	18	BP
GO:0034976	response to endoplasmic reticulum stress	28/639	190/8024	0.00103874	0.00710985	0.00527679	abu-7/abu-8/abu-10/abu-11/ckb-2/col-89/col-109/dpy-18/dsc-4/gst-38/hsp-3/nas-38/pdi-2/pqn-74/tbb-6/unc-68/F32D8.7/cdr-4/T06E4.8/T14G8.3/pdi-6/catp-3/C14B9.2/D2096.6/F41B4.3/F41E6.11/F53B1.4/T20D4.7	28	BP
GO:0008361	regulation of cell size	13/639	64/8024	0.00135161	0.00893877	0.00663419	adt-2/dlk-1/let-756/mlk-1/sad-1/slt-1/sma-5/unc-53/unc-104/vhp-1/F23H12.5/rig-6/cebp-1	13	BP
GO:0060402	calcium ion transport into cytosol	5/639	12/8024	0.0015562	0.0100617	0.00746763	acr-12/itr-1/jph-1/plc-1/unc-68	5	BP
GO:0097553	calcium ion transmembrane import into cytosol	5/639	12/8024	0.0015562	0.0100617	0.00746763	acr-12/itr-1/jph-1/plc-1/unc-68	5	BP
GO:0046662	regulation of oviposition	14/639	74/8024	0.00184251	0.01177	0.00873545	cav-2/dgk-1/dyc-1/eat-16/egl-10/gpb-1/grk-2/lev-1/sem-2/stn-1/unc-13/unc-103/kcnl-2/Y67D8C.9	14	BP
GO:0007613	memory	6/639	18/8024	0.00201293	0.0126689	0.0094026	acy-1/fkh-9/glr-1/irk-3/kin-2/unc-43	6	BP
GO:1905954	positive regulation of lipid localization	6/639	18/8024	0.00201293	0.0126689	0.0094026	aex-3/mgl-1/nhx-2/zmp-2/tmem-135/mgl-3	6	BP
GO:0015893	drug transport	14/639	75/8024	0.00210391	0.0129728	0.00962814	aex-3/dys-1/eat-4/gar-3/mef-2/nac-3/snt-1/snt-3/snt-5/stn-1/glb-12/R07E3.4/glb-6/glb-25	14	BP
GO:0040007	growth	29/639	213/8024	0.00292623	0.0175684	0.0130389	adt-2/dlk-1/dpy-1/dpy-2/dpy-18/elo-2/sec-61.G/grk-2/haf-9/kin-29/let-653/let-756/mlk-1/nhx-2/peb-1/sad-1/slt-1/sma-5/sma-9/tax-6/unc-10/unc-44/unc-53/unc-104/vhp-1/F23H12.5/lon-8/rig-6/cebp-1	29	BP
GO:0055074	calcium ion homeostasis	9/639	41/8024	0.00421316	0.0242903	0.0180278	acr-12/itr-1/jph-1/mgl-2/plc-1/trp-2/unc-68/pdfr-1/F35H10.10	9	BP
GO:0010035	response to inorganic substance	18/639	116/8024	0.00449798	0.0257465	0.0191086	daf-12/eat-4/fos-1/flp-16/glr-1/mlk-1/mrp-1/snt-1/snt-3/snt-5/sod-4/unc-31/vhp-1/cpna-5/pde-3/cdr-4/pde-1/gsto-1	18	BP
GO:0060341	regulation of cellular localization	22/639	154/8024	0.00505757	0.0283401	0.0210335	aex-3/gar-3/ida-1/itr-1/jph-1/mef-2/plc-1/slo-1/snt-1/tom-1/unc-10/unc-18/unc-68/unc-89/unc-104/vhp-1/nrx-1/cdka-1/gopc-1/F19C7.8/zmp-2/cpx-1	22	BP
GO:0097479	synaptic vesicle localization	7/639	28/8024	0.00529674	0.0293711	0.0217987	dyn-1/sad-1/sng-1/unc-14/unc-104/cdka-1/cla-1	7	BP
GO:1902117	positive regulation of organelle assembly	7/639	28/8024	0.00529674	0.0293711	0.0217987	osm-3/pat-2/unc-15/unc-22/unc-52/unc-89/unc-97	7	BP
GO:0051270	regulation of cellular component movement	19/639	129/8024	0.00636676	0.0346705	0.0257318	aex-3/dlk-1/ida-1/itr-1/lad-2/let-2/let-756/lin-18/blmp-1/rab-3/slt-1/unc-31/unc-53/unc-83/unc-104/vab-8/F23H12.5/rig-6/cebp-1	19	BP
GO:0007155	cell adhesion	16/639	102/8024	0.00645514	0.0346705	0.0257318	casy-1/deb-1/dig-1/him-4/mua-3/mup-4/pat-2/unc-52/unc-97/zig-1/zyx-1/F26E4.3/Y43F4A.1/sorb-1/rig-6/cdh-12	16	BP
GO:0022610	biological adhesion	16/639	102/8024	0.00645514	0.0346705	0.0257318	casy-1/deb-1/dig-1/him-4/mua-3/mup-4/pat-2/unc-52/unc-97/zig-1/zyx-1/F26E4.3/Y43F4A.1/sorb-1/rig-6/cdh-12	16	BP
GO:0050832	defense response to fungus	7/639	29/8024	0.00651293	0.0346705	0.0257318	cnc-4/nlp-29/nlp-33/tir-1/tpa-1/nipi-3/rga-6	7	BP
GO:0140029	exocytic process	7/639	29/8024	0.00651293	0.0346705	0.0257318	aex-6/rab-3/ric-4/tom-1/unc-10/unc-13/unc-18	7	BP
GO:0042761	very long-chain fatty acid biosynthetic process	4/639	11/8024	0.00835562	0.0426323	0.0316409	elo-2/elo-5/elo-6/elo-9	4	BP
GO:0051346	negative regulation of hydrolase activity	13/639	79/8024	0.00902973	0.0454905	0.0337622	mec-1/mec-9/plc-1/rcan-1/crm-1/E01G6.1/F32D8.7/F46C5.6/K10D3.4/mlt-11/Y43F8B.3/F30H5.3/R12A1.3	13	BP
GO:1905952	regulation of lipid localization	7/639	31/8024	0.00955092	0.047369	0.0351564	aex-3/mgl-1/nhx-2/sams-1/zmp-2/tmem-135/mgl-3	7	BP
GO:0031347	regulation of defense response	6/639	24/8024	0.00967991	0.0474197	0.035194	plc-1/tpa-1/vhp-1/nipi-3/zmp-2/zip-2	6	BP
GO:1905905	pharyngeal gland morphogenesis	5/639	18/8024	0.0112767	0.053758	0.0398982	tnt-4/unc-52/unc-89/dod-6/phat-2	5	BP
GO:0016049	cell growth	13/639	82/8024	0.0122623	0.0567619	0.0421276	dlk-1/sec-61.G/let-756/mlk-1/sad-1/slt-1/sma-5/unc-53/unc-104/vhp-1/F23H12.5/rig-6/cebp-1	13	BP
GO:0010951	negative regulation of endopeptidase activity	10/639	57/8024	0.0135073	0.0618083	0.0458729	mec-1/mec-9/crm-1/E01G6.1/F32D8.7/K10D3.4/mlt-11/Y43F8B.3/F30H5.3/R12A1.3	10	BP
GO:0044087	regulation of cellular component biogenesis	20/639	149/8024	0.0142251	0.0638943	0.0474212	casy-1/eps-8/gon-1/itr-1/lev-11/osm-3/pat-2/prk-2/tom-1/unc-15/unc-22/unc-52/unc-70/unc-89/unc-97/unc-104/unc-115/mxt-1/cebp-1/daam-1	20	BP
GO:0048511	rhythmic process	5/639	19/8024	0.0143232	0.0638943	0.0474212	egl-10/itr-1/kin-20/shn-1/rig-6	5	BP
GO:1900193	regulation of oocyte maturation	5/639	19/8024	0.0143232	0.0638943	0.0474212	ceh-18/kin-1/kin-2/Y67D8C.9/pde-6	5	BP
GO:0046777	protein autophosphorylation	6/639	26/8024	0.0144546	0.0643008	0.0477228	cmk-1/dlk-1/kin-29/prk-1/prk-2/svh-2	6	BP
GO:0044092	negative regulation of molecular function	17/639	121/8024	0.0149828	0.0662815	0.0491928	mec-1/mec-9/plc-1/rcan-1/stn-1/vhp-1/crm-1/E01G6.1/F32D8.7/F46C5.6/K10D3.4/mlt-11/Y43F8B.3/F30H5.3/R12A1.3/Y92H12A.2/K09E9.4	17	BP
GO:0071277	cellular response to calcium ion	4/639	13/8024	0.015929	0.0691267	0.0513045	snt-1/snt-3/snt-5/cpna-5	4	BP
GO:0010876	lipid localization	18/639	132/8024	0.0167137	0.0723353	0.0536859	abt-2/aex-3/cav-2/dsc-4/mgl-1/nhx-2/sams-1/acs-20/pitp-1/T28D6.7/lpr-6/lpr-5/lpr-4/lpr-3/acbp-1/zmp-2/tmem-135/mgl-3	18	BP
GO:1905879	regulation of oogenesis	6/639	27/8024	0.0173676	0.0743593	0.0551881	ceh-18/kin-1/kin-2/unc-13/Y67D8C.9/pde-6	6	BP
GO:0051235	maintenance of location	13/639	87/8024	0.0195504	0.0823801	0.0611409	aex-3/eps-8/itr-1/jph-1/mgl-1/nhx-2/plc-1/unc-68/sams-1/gopc-1/acbp-1/tmem-135/mgl-3	13	BP
GO:0043113	receptor clustering	4/639	14/8024	0.0209247	0.0867968	0.0644189	frm-3/lin-2/unc-104/nrx-1	4	BP
GO:0018208	peptidyl-proline modification	7/639	37/8024	0.0247251	0.0987151	0.0732645	cyn-6/cyn-17/dpy-18/fkb-3/fkb-4/fkb-5/pdi-2	7	BP
GO:0008092	cytoskeletal protein binding	56/662	215/8106	1.3075e-15	5.77915e-13	4.76205e-13	anc-1/atn-1/deb-1/dyn-1/dys-1/alp-1/eps-8/frm-1/frm-3/hum-4/hum-6/hum-7/itr-1/klp-3/klp-4/myo-1/lev-11/mlp-1/mup-2/myo-2/myo-3/osm-3/par-1/ketn-1/ptl-1/ptp-1/ttn-1/tnc-2/tni-1/tni-4/tnt-2/tnt-3/tnt-4/tom-1/unc-15/unc-22/unc-53/unc-54/unc-70/unc-96/unc-97/unc-104/unc-115/vab-8/vab-10/maph-1.1/myo-6/clip-1/T24B8.4/nmy-3/bicd-1/F21C10.7/F42H10.3/daam-1/myo-5/trak-1	56	MF
GO:0022836	gated channel activity	47/662	166/8106	9.11955e-15	2.01542e-12	1.66072e-12	acr-8/acr-12/lgc-11/avr-14/cca-1/ccb-1/deg-3/des-2/egl-19/exp-2/glc-2/glc-4/glr-1/glr-4/glr-5/irk-3/itr-1/jph-1/lev-1/slo-1/twk-18/unc-2/unc-36/unc-49/unc-58/unc-68/unc-103/tag-180/kcnl-1/lgc-21/kcnl-2/lgc-31/lgc-55/shk-1/tmc-2/clhm-1/lgc-39/kvs-3/tmc-1/lgc-50/lgc-53/lgc-34/lgc-45/kvs-5/lgc-46/shl-1/acr-25	47	MF
GO:0005216	ion channel activity	64/662	294/8106	1.19865e-13	1.76602e-11	1.45521e-11	acr-8/acr-12/lgc-11/avr-14/cca-1/ccb-1/deg-3/des-2/egl-19/egl-23/exp-2/glc-2/glc-4/glr-1/glr-4/glr-5/irk-3/itr-1/jph-1/lev-1/osm-9/slo-1/trp-2/twk-2/twk-8/twk-12/twk-13/twk-18/twk-28/twk-42/twk-43/unc-2/unc-36/unc-49/unc-58/unc-68/unc-77/unc-80/unc-103/unc-105/tag-180/kcnl-1/trpa-1/lgc-21/kcnl-2/lgc-31/lgc-55/shk-1/best-23/B0310.1/tmc-2/clhm-1/lgc-39/kvs-3/tmc-1/lgc-50/lgc-53/lgc-34/del-10/lgc-45…	64	MF
GO:0005509	calcium ion binding	38/662	161/8106	1.26655e-09	6.1328e-08	5.05346e-08	cal-2/cal-4/casy-1/dig-1/him-4/itr-1/mec-1/mec-9/mlc-1/mlc-3/mua-3/mup-2/mup-4/ncs-2/ncs-3/ost-1/pef-1/slt-1/snt-1/snt-3/snt-5/tax-6/tnc-2/tnt-2/tnt-3/tnt-4/unc-31/unc-52/unc-68/mans-2/nucb-1/T01D3.1/F43B10.1/H10E21.4/cbn-1/T03F1.11/cdh-12/fbn-1	38	MF
GO:0046873	metal ion transmembrane transporter activity	46/662	219/8106	1.38751e-09	6.1328e-08	5.05346e-08	cca-1/ccb-1/eat-4/egl-19/egl-23/exp-2/irk-3/itr-1/jph-1/nac-3/ncx-2/nhx-2/nhx-9/osm-9/slo-1/snf-3/snf-11/trp-2/twk-2/twk-8/twk-12/twk-13/twk-18/twk-28/twk-42/twk-43/unc-2/unc-36/unc-58/unc-68/unc-103/unc-105/tag-180/kcnl-1/kcnl-2/nkb-3/shk-1/B0310.1/catp-3/clhm-1/kvs-3/tmc-1/del-10/kvs-5/shl-1/F58G6.9	46	MF
GO:0015318	inorganic molecular entity transmembrane transporter activity	80/662	500/8106	1.79944e-09	7.23048e-08	5.95796e-08	acr-8/acr-12/lgc-11/atgp-2/avr-14/cca-1/ccb-1/deg-3/des-2/eat-4/egl-19/egl-23/exp-2/glc-2/glc-4/glr-1/glr-4/glr-5/irk-3/itr-1/jph-1/lev-1/nac-3/ncx-2/nhx-2/nhx-9/osm-9/slo-1/snf-3/snf-11/trp-2/twk-2/twk-8/twk-12/twk-13/twk-18/twk-28/twk-42/twk-43/unc-2/unc-36/unc-49/unc-58/unc-68/unc-77/unc-80/unc-103/unc-105/tag-180/kcnl-1/trpa-1/lgc-21/kcnl-2/lgc-31/nkb-3/slc-9B.2/mct-3/hmit-1.1/lgc-55/shk-1/be…	80	MF
GO:0004180	carboxypeptidase activity	12/662	26/8106	2.64482e-07	5.84504e-06	4.81635e-06	acn-1/F02D8.4/Y16B4A.2/ZC434.9/ctsa-3.1/ctsa-4.1/ctsa-2/T06A4.1/T06A4.3/Y18H1A.9/ctsa-4.2/Y47G6A.19	12	MF
GO:0005516	calmodulin binding	15/662	45/8106	1.38964e-06	2.79192e-05	2.30056e-05	ckk-1/cmk-1/dpy-6/hum-4/hum-7/lin-2/tax-6/unc-13/unc-22/unc-43/unc-53/kcnl-1/kcnl-2/pde-1/ugt-48	15	MF
GO:0003774	motor activity	16/662	57/8106	7.89329e-06	0.000124057	0.000102224	hum-4/hum-6/hum-7/klp-3/klp-4/myo-1/myo-2/myo-3/osm-3/unc-15/unc-54/unc-104/vab-8/myo-6/nmy-3/myo-5	16	MF
GO:0030594	neurotransmitter receptor activity	15/662	55/8106	2.21551e-05	0.000306017	0.00025216	acr-8/acr-12/gar-1/gar-2/gar-3/glr-1/glr-4/glr-5/lev-1/mgl-2/dop-5/F35H10.10/gbb-1/gbb-2/acr-25	15	MF
GO:1990817	RNA adenylyltransferase activity	8/662	17/8106	2.37223e-05	0.000317735	0.000261816	dao-2/pqn-32/pqn-44/Y57G11C.42/C42D4.3/F13H8.5/F26G1.5/F35B3.4	8	MF
GO:0098960	postsynaptic neurotransmitter receptor activity	11/662	36/8106	8.94667e-05	0.00112984	0.000930992	acr-8/acr-12/gar-1/gar-2/gar-3/glr-4/glr-5/lev-1/mgl-2/F35H10.10/acr-25	11	MF
GO:0005089	Rho guanyl-nucleotide exchange factor activity	8/662	21/8106	0.000147843	0.00176612	0.00145529	eps-8/exc-5/frm-3/rhgf-1/unc-89/uig-1/tiam-1/Y37A1B.17	8	MF
GO:0060089	molecular transducer activity	58/662	443/8106	0.00018123	0.00205394	0.00169246	acr-8/acr-12/lgc-11/avr-14/daf-12/deg-3/des-2/gar-1/gar-2/gar-3/glc-2/glc-4/glr-1/glr-4/glr-5/him-4/ida-1/lad-2/lat-2/lev-1/mgl-1/mgl-2/nhr-1/nhr-19/nhr-31/nhr-34/nhr-85/nhr-97/nhr-114/pat-2/scd-2/srw-85/unc-49/lgc-21/lgc-31/F39B2.8/dop-5/ilcr-1/lgc-55/clec-52/pdfr-1/hir-1/lgc-39/F35H10.10/gcy-28/svh-2/lgc-50/lgc-53/T22B11.4/lgc-34/lgc-45/mgl-3/gbb-1/npr-5/Y69A2AR.31/lgc-46/gbb-2/acr-25	58	MF
GO:0019905	syntaxin binding	8/662	22/8106	0.000215849	0.00238513	0.00196536	ric-4/snt-1/snt-3/snt-5/tom-1/unc-13/unc-18/cpx-1	8	MF
GO:0017016	Ras GTPase binding	20/662	114/8106	0.000826483	0.00777246	0.00640455	aex-3/dgk-1/eps-8/exc-5/frm-3/plc-1/rbf-1/soc-2/rhgf-1/tir-1/tom-1/unc-10/unc-89/uig-1/cccp-1/tiam-1/tbc-16/rfip-1/daam-1/Y37A1B.17	20	MF
GO:0005198	structural molecule activity	51/662	402/8106	0.000926605	0.00835836	0.00688733	act-1/act-4/cav-2/col-3/col-14/col-34/col-48/col-58/col-65/col-89/col-97/col-104/col-109/col-113/col-115/col-130/col-145/col-173/deb-1/dpy-2/dpy-3/dpy-7/dpy-20/dyc-1/frm-1/him-4/ifb-1/ifd-2/ifp-1/jph-1/let-2/myo-1/let-653/mec-5/mec-7/mec-12/mlp-1/mua-3/ram-2/rpl-38/stn-1/tbb-6/unc-22/unc-52/unc-54/unc-70/unc-82/vab-10/cut-2/stn-2/rpl-41.2	51	MF
GO:0004312	fatty acid synthase activity	5/662	11/8106	0.0010901	0.00926582	0.00763509	elo-2/elo-5/elo-6/elo-9/fasn-1	5	MF
GO:0099094	ligand-gated cation channel activity	10/662	41/8106	0.00134672	0.0110277	0.00908692	acr-8/acr-12/exp-2/glr-1/irk-3/itr-1/jph-1/lev-1/unc-68/acr-25	10	MF
GO:0004867	serine-type endopeptidase inhibitor activity	10/662	43/8106	0.00198497	0.0156671	0.0129098	mec-1/mec-9/crm-1/E01G6.1/F32D8.7/K10D3.4/mlt-11/Y43F8B.3/F30H5.3/R12A1.3	10	MF
GO:0004857	enzyme inhibitor activity	14/662	86/8106	0.00937851	0.0618701	0.0509814	kin-29/mec-1/mec-9/plc-1/rcan-1/crm-1/E01G6.1/F32D8.7/K10D3.4/mlt-11/Y43F8B.3/F30H5.3/R12A1.3/K09E9.4	14	MF
GO:0016860	intramolecular oxidoreductase activity	6/662	24/8106	0.0109054	0.0669666	0.0551809	pdi-2/tyr-2/pdi-6/C05C8.7/C05D11.5/C14B9.2	6	MF
GO:0030054	cell junction	88/680	385/9070	2.26405e-22	5.56957e-20	3.8608e-20	acr-8/acr-12/lgc-11/aex-6/avr-14/ccb-1/casy-1/deb-1/deg-3/des-2/dlk-1/dyn-1/alp-1/eat-4/eps-8/gar-1/gei-15/glc-2/glc-4/glr-1/glr-4/glr-5/ida-1/inx-1/inx-18/let-805/lev-1/lev-10/lin-2/ltd-1/mgl-2/mua-3/mup-4/pat-12/rab-3/rbf-1/ric-4/rpy-1/sad-1/slo-1/sng-1/snt-1/snt-3/shn-1/tns-1/tom-1/unc-1/unc-2/unc-7/unc-9/unc-10/unc-13/unc-18/unc-25/unc-31/unc-41/unc-49/unc-70/unc-95/unc-97/unc-104/vab-10/zyx-…	88	CC
GO:0030017	sarcomere	37/680	91/9070	8.16743e-19	1.00459e-16	6.96381e-17	act-4/atn-1/dim-1/alp-1/myo-1/lev-11/mlc-3/mlp-1/mup-2/myo-3/pat-2/ketn-1/slo-1/lim-9/ttn-1/tns-1/tni-1/tni-4/tnt-2/tnt-3/tnt-4/unc-15/unc-22/unc-52/unc-54/unc-68/unc-70/unc-82/unc-89/unc-95/unc-96/unc-97/vab-8/zyx-1/F21C10.7/stn-2/set-18	37	CC
GO:0099081	supramolecular polymer	70/680	306/9070	6.20679e-18	3.05374e-16	2.11684e-16	act-4/atn-1/deb-1/dim-1/dyc-1/dyn-1/dys-1/alp-1/feh-1/gei-15/ifb-1/ifd-2/ifp-1/klp-3/klp-4/let-2/myo-1/let-653/lev-11/ltd-1/mec-7/mec-12/mlc-1/mlc-3/mlp-1/mua-3/mup-2/myo-2/myo-3/osm-3/pat-2/ketn-1/ptl-1/slo-1/sup-10/lim-9/ttn-1/tns-1/tbb-6/tni-1/tni-4/tnt-2/tnt-3/tnt-4/unc-15/unc-22/unc-52/unc-54/unc-68/unc-70/unc-82/unc-89/unc-95/unc-96/unc-97/unc-104/vab-8/vab-10/zyx-1/maph-1.1/uig-1/Y43F8B.2/…	70	CC
GO:0099512	supramolecular fiber	69/680	304/9070	1.70045e-17	6.97186e-16	4.83287e-16	act-4/atn-1/deb-1/dim-1/dyc-1/dyn-1/dys-1/alp-1/feh-1/gei-15/ifb-1/ifd-2/ifp-1/klp-3/klp-4/myo-1/let-653/lev-11/ltd-1/mec-7/mec-12/mlc-1/mlc-3/mlp-1/mua-3/mup-2/myo-2/myo-3/osm-3/pat-2/ketn-1/ptl-1/slo-1/sup-10/lim-9/ttn-1/tns-1/tbb-6/tni-1/tni-4/tnt-2/tnt-3/tnt-4/unc-15/unc-22/unc-52/unc-54/unc-68/unc-70/unc-82/unc-89/unc-95/unc-96/unc-97/unc-104/vab-8/vab-10/zyx-1/maph-1.1/uig-1/Y43F8B.2/cls-1/…	69	CC
GO:0043005	neuron projection	83/680	418/9070	4.29723e-17	1.51017e-15	1.04684e-15	acr-8/acr-12/lgc-11/avr-14/casy-1/che-12/deg-3/des-2/dgk-1/dlk-1/dyc-1/dyn-1/eat-16/egl-10/gar-1/gar-2/gar-3/glc-2/glc-4/glr-1/ida-1/klp-4/lev-1/lev-10/mec-2/mec-7/mec-12/mpz-1/osm-3/pef-1/ptl-1/qui-1/rab-3/sad-1/snf-3/snf-11/snt-1/snt-3/soc-2/tax-6/tir-1/unc-1/unc-7/unc-10/unc-13/unc-14/unc-18/unc-25/unc-31/unc-43/unc-49/unc-77/unc-79/unc-80/unc-104/zig-1/zyx-1/kcnl-1/lgc-21/kcnl-2/lgc-31/maph-1…	83	CC
GO:0045202	synapse	65/680	284/9070	1.00429e-16	3.08819e-15	2.14072e-15	acr-8/acr-12/lgc-11/aex-6/avr-14/ccb-1/casy-1/deg-3/des-2/dlk-1/dyn-1/eat-4/gar-1/glc-2/glc-4/glr-1/glr-4/glr-5/ida-1/lev-1/lev-10/mgl-2/rab-3/rbf-1/ric-4/rpy-1/sad-1/slo-1/sng-1/snt-1/snt-3/shn-1/tom-1/unc-2/unc-10/unc-13/unc-18/unc-25/unc-31/unc-41/unc-49/unc-104/nrx-1/lgc-21/lgc-31/madd-4/pitp-1/cdka-1/sup-1/lgc-55/rig-6/cebp-1/lgc-39/F35H10.10/cla-1/pde-4/lgc-50/lgc-53/lgc-34/kel-8/lgc-45/mgl…	65	CC
GO:0031226	intrinsic component of plasma membrane	78/680	431/9070	8.53896e-14	2.33398e-12	1.61791e-12	acr-8/acr-12/lgc-11/acy-1/acy-3/avr-14/cav-2/deg-3/des-2/egl-23/exp-2/gar-1/gar-2/gar-3/glc-2/glc-4/glr-1/lad-2/lat-2/lev-1/lin-18/mgl-1/mgl-2/mrp-1/osm-9/pat-2/pgp-9/phg-1/ram-5/scd-2/slo-1/sup-10/trp-2/tsp-8/twk-2/twk-8/twk-12/twk-13/twk-18/twk-28/twk-42/twk-43/unc-49/unc-58/unc-70/unc-97/unc-103/lgc-21/F01D5.6/lgc-31/nkb-3/dop-5/plpr-1/hmit-1.1/lgc-55/shk-1/B0310.1/tmc-2/hir-1/clhm-1/lgc-39/F3…	78	CC
GO:0099080	supramolecular complex	74/680	457/9070	1.06057e-10	2.00692e-09	1.39119e-09	act-4/atn-1/deb-1/dim-1/dyc-1/dyn-1/dys-1/alp-1/feh-1/gei-15/ifb-1/ifd-2/ifp-1/klp-3/klp-4/let-2/myo-1/let-653/lev-11/ltd-1/mec-7/mec-12/mlc-1/mlc-3/mlp-1/mua-3/mup-2/myo-2/myo-3/osm-3/pan-1/par-1/pat-2/ketn-1/ptl-1/slo-1/sup-10/lim-9/asd-2/ttn-1/tns-1/tbb-6/tni-1/tni-4/tnt-2/tnt-3/tnt-4/unc-15/unc-22/unc-52/unc-54/unc-68/unc-70/unc-82/unc-89/unc-95/unc-96/unc-97/unc-104/vab-8/vab-10/zyx-1/maph-1…	74	CC
GO:0016459	myosin complex	13/680	25/9070	4.72937e-09	6.84368e-08	4.74402e-08	hum-4/hum-6/hum-7/myo-1/mlc-1/mlc-3/myo-2/myo-3/unc-15/unc-54/myo-6/nmy-3/myo-5	13	CC
GO:0034703	cation channel complex	16/680	39/9070	6.1713e-09	8.43411e-08	5.84649e-08	cca-1/ccb-1/egl-19/exp-2/glr-1/slo-1/trp-2/unc-2/unc-36/unc-68/unc-80/tag-180/shk-1/kvs-3/kvs-5/shl-1	16	CC
GO:0097060	synaptic membrane	23/680	79/9070	8.06073e-09	9.9147e-08	6.87283e-08	acr-8/acr-12/casy-1/deg-3/dyn-1/gar-1/glc-2/glr-1/glr-4/glr-5/lev-1/mgl-2/slo-1/shn-1/unc-2/unc-10/unc-13/unc-49/F35H10.10/lgc-50/mgl-3/lgc-46/acr-25	23	CC
GO:0005615	extracellular space	45/680	263/9070	1.13941e-07	1.33474e-06	9.25239e-07	acn-1/casy-1/col-14/col-48/col-115/daf-7/dpy-2/dpy-7/let-2/let-653/let-756/mec-1/mec-5/nlp-29/osm-7/ost-1/pxn-1/sod-4/sym-1/svh-1/wrt-8/ttr-18/scl-6/F02D8.4/F23H12.5/F26E4.3/scl-3/madd-4/F57B7.2/K03B8.6/mlt-11/lon-8/cest-12/ZC434.9/skpo-2/zmp-2/R12A1.3/cest-19/T06A4.1/T06A4.3/zmp-6/cpr-8/Y18H1A.9/Y47G6A.19/mlt-7	45	CC
GO:0098794	postsynapse	21/680	77/9070	1.26006e-07	1.40898e-06	9.767e-07	acr-8/acr-12/avr-14/casy-1/deg-3/dyn-1/gar-1/glc-2/glr-1/glr-4/glr-5/lev-1/mgl-2/slo-1/shn-1/unc-49/lgc-55/F35H10.10/lgc-50/kel-8/acr-25	21	CC
GO:0098793	presynapse	24/680	101/9070	2.76955e-07	2.72524e-06	1.88912e-06	aex-6/ccb-1/dyn-1/eat-4/rab-3/rbf-1/ric-4/sng-1/snt-1/snt-3/tom-1/unc-2/unc-10/unc-13/unc-18/unc-25/unc-31/unc-104/nrx-1/sup-1/cla-1/mgl-3/lgc-46/cpx-1	24	CC
GO:0098797	plasma membrane protein complex	26/680	120/9070	6.19477e-07	5.8612e-06	4.06296e-06	atgp-2/cca-1/ccb-1/dyc-1/dys-1/egl-19/exp-2/glr-1/gpb-1/pat-2/slo-1/stn-1/unc-2/unc-36/unc-70/unc-97/tag-180/F01D5.6/nkb-3/shk-1/stn-2/kvs-3/gbb-1/kvs-5/shl-1/gbb-2	26	CC
GO:0099503	secretory vesicle	16/680	59/9070	4.33426e-06	3.43944e-05	2.38421e-05	aex-6/eat-4/ida-1/itr-1/rab-3/rbf-1/sng-1/snt-1/snt-3/snt-5/tom-1/unc-13/unc-25/unc-31/sup-1/lgc-46	16	CC
GO:0036477	somatodendritic compartment	40/680	253/9070	4.57707e-06	3.51862e-05	2.43909e-05	casy-1/che-12/dlk-1/dyn-1/egl-10/gar-1/gar-2/gar-3/glr-1/ida-1/klp-4/lev-1/mec-7/mec-12/osm-3/osm-9/pef-1/qui-1/sad-1/snf-11/tax-6/tir-1/unc-25/unc-31/unc-43/unc-104/kcnl-1/trpa-1/kcnl-2/maph-1.1/dop-5/cdka-1/sup-1/cccp-1/lgc-55/rig-6/bicd-1/gcy-28/tmc-1/kel-8	40	CC
GO:0044297	cell body	34/680	202/9070	5.99715e-06	4.33912e-05	3.00786e-05	casy-1/che-12/dgk-1/dlk-1/exc-5/glr-1/ida-1/klp-4/lev-1/mec-7/mec-12/osm-3/osm-9/pef-1/qui-1/snf-11/tax-6/unc-25/unc-31/unc-43/unc-104/kcnl-1/trpa-1/kcnl-2/maph-1.1/sup-1/cccp-1/lgc-55/rig-6/bicd-1/stn-2/gcy-28/tmc-1/kel-8	34	CC
GO:1990351	transporter complex	20/680	91/9070	9.72278e-06	6.29422e-05	4.36313e-05	cca-1/ccb-1/egl-19/exp-2/glc-2/glr-1/slo-1/trp-2/unc-2/unc-36/unc-68/unc-80/tag-180/F01D5.6/nkb-3/shk-1/best-23/kvs-3/kvs-5/shl-1	20	CC
GO:0097447	dendritic tree	21/680	114/9070	9.62265e-05	0.000577359	0.000400223	che-12/dlk-1/dyn-1/egl-10/gar-1/gar-2/gar-3/glr-1/ida-1/osm-3/pef-1/qui-1/sad-1/tax-6/tir-1/unc-104/maph-1.1/dop-5/cdka-1/bicd-1/gcy-28	21	CC
GO:0098984	neuron to neuron synapse	7/680	19/9070	0.000292523	0.00149918	0.00103923	dyn-1/glr-1/mgl-2/shn-1/lgc-55/F35H10.10/kel-8	7	CC
GO:0031012	extracellular matrix	17/680	91/9070	0.000366815	0.00184156	0.00127657	col-14/col-48/col-115/dpy-2/dpy-7/gon-1/him-4/let-2/mec-5/mua-3/ost-1/pxn-1/qua-1/unc-52/cut-2/zmp-2/zmp-6	17	CC
GO:0043235	receptor complex	14/680	68/9070	0.000427061	0.00205994	0.00142794	glr-1/lin-18/pat-2/scd-2/unc-70/unc-97/F01D5.6/hir-1/svh-2/T22B11.4/lgc-34/gbb-1/Y69A2AR.31/gbb-2	14	CC
GO:0045121	membrane raft	11/680	48/9070	0.000674225	0.00296177	0.00205309	act-4/cav-2/pcp-3/tag-10/nep-17/Y16B4A.2/ctsa-3.1/ctsa-2/T19D12.4/ctsa-4.2/dod-19	11	CC
GO:0098589	membrane region	11/680	48/9070	0.000674225	0.00296177	0.00205309	act-4/cav-2/pcp-3/tag-10/nep-17/Y16B4A.2/ctsa-3.1/ctsa-2/T19D12.4/ctsa-4.2/dod-19	11	CC
GO:0098857	membrane microdomain	11/680	48/9070	0.000674225	0.00296177	0.00205309	act-4/cav-2/pcp-3/tag-10/nep-17/Y16B4A.2/ctsa-3.1/ctsa-2/T19D12.4/ctsa-4.2/dod-19	11	CC
GO:0045178	basal part of cell	6/680	16/9070	0.000724185	0.00301948	0.0020931	alp-1/pat-12/myrf-1/unc-97/unc-115/vab-10	6	CC
GO:0016528	sarcoplasm	7/680	24/9070	0.0014437	0.00591915	0.00410313	itr-1/jph-1/ndx-1/ptp-1/unc-68/ccch-1/F44A2.5	7	CC
GO:0005882	intermediate filament	6/680	19/9070	0.00202015	0.00801544	0.00555627	ifb-1/ifd-2/ifp-1/mua-3/vab-10/F35A5.1	6	CC
GO:0062023	collagen-containing extracellular matrix	10/680	47/9070	0.00213926	0.00835331	0.00579048	dpy-7/gon-1/him-4/let-2/mua-3/ost-1/pxn-1/qua-1/unc-52/cut-2	10	CC
GO:0005925	focal adhesion	5/680	14/9070	0.00263986	0.0101469	0.00703383	deb-1/unc-95/unc-97/zyx-1/F42H10.3	5	CC
GO:0045177	apical part of cell	14/680	83/9070	0.00322582	0.0120235	0.00833466	cav-2/dyn-1/alp-1/eps-8/exc-5/ifb-1/lec-10/let-653/nhx-2/pan-1/pat-12/vab-10/hmit-1.1/trx-3	14	CC
GO:0009986	cell surface	8/680	36/9070	0.00441032	0.015955	0.0110599	casy-1/glr-1/let-653/pat-2/wrt-8/C14B9.2/nep-2/Y69A2AR.31	8	CC
GO:0016529	sarcoplasmic reticulum	6/680	22/9070	0.00457833	0.0163227	0.0113149	itr-1/ndx-1/ptp-1/unc-68/ccch-1/F44A2.5	6	CC
GO:0120111	neuron projection cytoplasm	4/680	11/9070	0.00674688	0.0224999	0.0155969	osm-3/tir-1/unc-43/unc-104	4	CC
GO:0012506	vesicle membrane	13/680	81/9070	0.00685974	0.0224999	0.0155969	dyn-1/eat-4/ida-1/itr-1/sng-1/snt-1/snt-3/tom-1/unc-13/unc-31/unc-68/tmem-135/Y41C4A.32	13	CC
GO:0030659	cytoplasmic vesicle membrane	13/680	81/9070	0.00685974	0.0224999	0.0155969	dyn-1/eat-4/ida-1/itr-1/sng-1/snt-1/snt-3/tom-1/unc-13/unc-31/unc-68/tmem-135/Y41C4A.32	13	CC
GO:0005604	basement membrane	6/680	27/9070	0.0131871	0.0415901	0.0288301	gon-1/him-4/let-2/ost-1/pxn-1/unc-52	6	CC
GO:0005581	collagen trimer	19/680	148/9070	0.0144757	0.0445128	0.0308561	col-3/col-14/col-34/col-46/col-48/col-58/col-65/col-89/col-97/col-104/col-109/col-113/col-115/col-130/col-145/col-173/dpy-2/dpy-7/let-2	19	CC
GO:0005788	endoplasmic reticulum lumen	5/680	24/9070	0.030059	0.0901769	0.0625103	dpy-18/hsp-3/pdi-2/pdi-6/C14B9.2	5	CC
