# Supplementary material for: Improvement of Locomotion Caused by Lactococcus lactis subsp. lactis in the Model Organism Caenorhabditis elegans
Source: Nutrients. 2023 Oct 23;15(20):4482. doi: 10.3390/nu15204482 (PMC10610199; doi:10.3390/nu15204482)
Supplement: Supplementary file 1 [file nutrients-15-04482-s001.zip › Ali_Suppl_Nutrients2023/Table S5.xlsx]

## Sheet: Sheet1
Table S5: Enriched Gene Ontology (GO) for upregulated genes in worms fed with OP50+LL100933
ID	Description	GeneRatio	BgRatio	pvalue	p.adjust	qvalue	geneID	Count	Ontology
GO:0003012	muscle system process	15/191	67/8090	2.68582e-11	1.42348e-08	1.1238e-08	ccb-1/flp-18/jph-1/myo-1/mlc-1/tni-3/tni-4/tnt-3/tnt-4/twk-18/unc-17/unc-22/unc-31/unc-54/unc-89	15	BP
GO:0006936	muscle contraction	15/191	67/8090	2.68582e-11	1.42348e-08	1.1238e-08	ccb-1/flp-18/jph-1/myo-1/mlc-1/tni-3/tni-4/tnt-3/tnt-4/twk-18/unc-17/unc-22/unc-31/unc-54/unc-89	15	BP
GO:0030239	myofibril assembly	11/191	41/8090	1.62323e-09	5.70904e-07	4.50714e-07	dyc-1/cpna-1/tmd-2/tnt-3/tnt-4/unc-15/unc-22/unc-54/unc-82/unc-89/unc-96	11	BP
GO:0010927	cellular component assembly involved in morphogenesis	11/191	42/8090	2.15435e-09	5.70904e-07	4.50714e-07	dyc-1/cpna-1/tmd-2/tnt-3/tnt-4/unc-15/unc-22/unc-54/unc-82/unc-89/unc-96	11	BP
GO:0055001	muscle cell development	11/191	44/8090	3.70402e-09	6.54377e-07	5.16614e-07	dyc-1/cpna-1/tmd-2/tnt-3/tnt-4/unc-15/unc-22/unc-54/unc-82/unc-89/unc-96	11	BP
GO:0055002	striated muscle cell development	11/191	44/8090	3.70402e-09	6.54377e-07	5.16614e-07	dyc-1/cpna-1/tmd-2/tnt-3/tnt-4/unc-15/unc-22/unc-54/unc-82/unc-89/unc-96	11	BP
GO:0031032	actomyosin structure organization	12/191	57/8090	5.93234e-09	8.19245e-07	6.46772e-07	dyc-1/frm-1/cpna-1/tmd-2/tnt-3/tnt-4/unc-15/unc-22/unc-54/unc-82/unc-89/unc-96	12	BP
GO:0061061	muscle structure development	14/191	88/8090	1.44488e-08	1.70175e-06	1.34349e-06	dyc-1/mlc-1/sem-2/cpna-1/tmd-2/tnt-3/tnt-4/unc-15/unc-22/unc-54/unc-82/unc-89/unc-96/pxl-1	14	BP
GO:0043050	pharyngeal pumping	11/191	61/8090	1.42268e-07	1.07717e-05	8.50396e-06	cca-1/gar-3/myo-1/nas-7/rab-3/tni-4/unc-10/unc-17/unc-31/unc-54/pxl-1	11	BP
GO:0007269	neurotransmitter secretion	9/191	54/8090	4.00953e-06	0.000202386	0.000159778	gar-3/ida-1/mef-2/snn-1/tom-1/unc-10/unc-17/unc-31/cla-1	9	BP
GO:0099643	signal release from synapse	9/191	54/8090	4.00953e-06	0.000202386	0.000159778	gar-3/ida-1/mef-2/snn-1/tom-1/unc-10/unc-17/unc-31/cla-1	9	BP
GO:0007271	synaptic transmission, cholinergic	8/191	43/8090	5.95434e-06	0.000262983	0.000207618	ace-2/gar-2/gar-3/mef-2/rab-3/unc-10/unc-17/gbb-2	8	BP
GO:0010646	regulation of cell communication	26/191	428/8090	7.65413e-06	0.00031319	0.000247255	daf-5/daf-11/frm-3/gar-2/gar-3/gsa-1/ida-1/kin-2/let-756/mef-2/osm-7/rab-3/rgs-2/rgs-6/tom-1/tpa-1/unc-1/unc-10/unc-17/unc-89/axl-1/pde-1/pde-4/T22B11.4/gbb-2/tag-243	26	BP
GO:0097435	supramolecular fiber organization	14/191	147/8090	8.83149e-06	0.000334335	0.000263949	dyc-1/lev-11/ptl-1/cpna-1/tmd-2/tnt-3/tnt-4/unc-15/unc-22/unc-54/unc-82/unc-89/unc-96/sorb-1	14	BP
GO:0030029	actin filament-based process	15/191	170/8090	1.06839e-05	0.000390516	0.000308302	dyc-1/frm-1/hum-7/lev-11/cpna-1/tmd-2/tnt-3/tnt-4/unc-15/unc-22/unc-54/unc-82/unc-89/unc-96/sorb-1	15	BP
GO:0098916	anterograde trans-synaptic signaling	18/191	239/8090	1.27305e-05	0.000433014	0.000341853	ace-2/ccb-1/gar-2/gar-3/ida-1/mef-2/rab-3/snn-1/rimb-1/tom-1/unc-10/unc-17/unc-31/lgc-21/dop-5/cdka-1/cla-1/gbb-2	18	BP
GO:0044057	regulation of system process	10/191	79/8090	1.48863e-05	0.00045734	0.000361058	flp-18/gsa-1/mec-2/mlc-1/tnt-3/tnt-4/unc-17/unc-22/unc-31/unc-89	10	BP
GO:0006836	neurotransmitter transport	10/191	82/8090	2.07892e-05	0.000579909	0.000457823	gar-3/ida-1/mef-2/snf-3/snn-1/tom-1/unc-10/unc-17/unc-31/cla-1	10	BP
GO:0023051	regulation of signaling	25/191	427/8090	2.19088e-05	0.00059547	0.000470108	daf-5/daf-11/frm-3/gar-2/gar-3/gsa-1/ida-1/kin-2/let-756/mef-2/osm-7/rab-3/rgs-2/rgs-6/tom-1/tpa-1/unc-10/unc-17/unc-89/axl-1/pde-1/pde-4/T22B11.4/gbb-2/tag-243	25	BP
GO:0001505	regulation of neurotransmitter levels	10/191	87/8090	3.51004e-05	0.000812343	0.000641324	ace-2/gar-3/ida-1/mef-2/snn-1/tom-1/unc-10/unc-17/unc-31/cla-1	10	BP
GO:0070887	cellular response to chemical stimulus	27/191	499/8090	4.06978e-05	0.000880402	0.000695055	abu-7/abu-8/abu-10/abu-11/col-89/col-109/daf-5/daf-11/gar-2/gar-3/gsa-1/ist-1/let-756/nas-38/pqn-74/tom-1/unc-31/cpna-5/F32D8.7/dop-5/T06D8.10/T06E4.8/skpo-2/D2096.6/F41E6.11/F53B1.4/mlt-7	27	BP
GO:0022612	gland morphogenesis	5/191	18/8090	4.6445e-05	0.000946764	0.000747445	tnt-4/unc-89/phat-1/phat-2/phat-5	5	BP
GO:0048732	gland development	5/191	18/8090	4.6445e-05	0.000946764	0.000747445	tnt-4/unc-89/phat-1/phat-2/phat-5	5	BP
GO:1905905	pharyngeal gland morphogenesis	5/191	18/8090	4.6445e-05	0.000946764	0.000747445	tnt-4/unc-89/phat-1/phat-2/phat-5	5	BP
GO:0099177	regulation of trans-synaptic signaling	9/191	73/8090	4.97282e-05	0.000976146	0.000770642	gar-2/gar-3/ida-1/mef-2/rab-3/tom-1/unc-10/unc-17/gbb-2	9	BP
GO:0048646	anatomical structure formation involved in morphogenesis	12/191	130/8090	5.36526e-05	0.00103403	0.000816341	dyc-1/sem-2/cpna-1/tmd-2/tnt-3/tnt-4/unc-15/unc-22/unc-54/unc-82/unc-89/unc-96	12	BP
GO:0030968	endoplasmic reticulum unfolded protein response	13/191	153/8090	6.24449e-05	0.00118199	0.000933152	abu-7/abu-8/abu-10/abu-11/col-89/col-109/nas-38/pqn-74/F32D8.7/T06E4.8/D2096.6/F41E6.11/F53B1.4	13	BP
GO:0060297	regulation of sarcomere organization	4/191	12/8090	0.000128474	0.0021965	0.00173408	cpna-1/unc-15/unc-22/unc-89	4	BP
GO:0060298	positive regulation of sarcomere organization	4/191	12/8090	0.000128474	0.0021965	0.00173408	cpna-1/unc-15/unc-22/unc-89	4	BP
GO:0140352	export from cell	11/191	123/8090	0.00014671	0.00246845	0.00194877	gar-3/ida-1/mef-2/rab-3/sng-1/snn-1/tom-1/unc-10/unc-17/unc-31/cla-1	11	BP
GO:0006986	response to unfolded protein	13/191	177/8090	0.000272229	0.00412233	0.00325447	abu-7/abu-8/abu-10/abu-11/col-89/col-109/nas-38/pqn-74/F32D8.7/T06E4.8/D2096.6/F41E6.11/F53B1.4	13	BP
GO:0110020	regulation of actomyosin structure organization	4/191	16/8090	0.00043859	0.00636857	0.00502782	cpna-1/unc-15/unc-22/unc-89	4	BP
GO:0034976	response to endoplasmic reticulum stress	13/191	190/8090	0.000540185	0.00773779	0.00610878	abu-7/abu-8/abu-10/abu-11/col-89/col-109/nas-38/pqn-74/F32D8.7/T06E4.8/D2096.6/F41E6.11/F53B1.4	13	BP
GO:0051240	positive regulation of multicellular organismal process	16/191	268/8090	0.000579729	0.0080857	0.00638345	daf-5/deb-1/gsa-1/ida-1/kin-1/mec-2/myo-3/rab-3/sem-2/tpa-1/unc-10/unc-15/unc-22/unc-31/unc-44/unc-89	16	BP
GO:0042493	response to drug	13/191	192/8090	0.00059666	0.00821376	0.00648455	daf-11/gar-2/gar-3/gsa-1/mef-2/unc-1/unc-17/unc-22/unc-31/unc-80/dop-5/pde-1/gbb-2	13	BP
GO:0043051	regulation of pharyngeal pumping	6/191	46/8090	0.000683244	0.00916758	0.00723756	cca-1/gar-3/rab-3/unc-10/unc-17/unc-31	6	BP
GO:0043902	positive regulation of multi-organism process	5/191	31/8090	0.000717779	0.00951058	0.00750835	deb-1/gsa-1/kin-1/myo-3/unc-15	5	BP
GO:0040012	regulation of locomotion	15/191	256/8090	0.00104206	0.0134705	0.0106346	ace-2/ccb-1/daf-11/dyc-1/ida-1/let-756/rab-3/unc-17/unc-22/unc-31/unc-41/unc-80/unc-89/vab-8/pde-4	15	BP
GO:0006030	chitin metabolic process	4/191	20/8090	0.00108431	0.0138478	0.0109325	pqn-74/C08B6.4/E01G6.1/M03E7.4	4	BP
GO:0006195	purine nucleotide catabolic process	3/191	10/8090	0.00137547	0.016382	0.0129331	ZK909.3/pde-4/Y87G2A.19	3	BP
GO:0050879	multicellular organismal movement	3/191	10/8090	0.00137547	0.016382	0.0129331	tnt-3/tnt-4/unc-89	3	BP
GO:0051094	positive regulation of developmental process	14/191	239/8090	0.00153171	0.0177324	0.0139992	daf-5/gsa-1/ida-1/kin-1/rab-3/sem-2/cpna-1/tpa-1/unc-10/unc-15/unc-22/unc-31/unc-44/unc-89	14	BP
GO:1901071	glucosamine-containing compound metabolic process	4/191	22/8090	0.00157777	0.0179832	0.0141973	pqn-74/C08B6.4/E01G6.1/M03E7.4	4	BP
GO:0023057	negative regulation of signaling	10/191	140/8090	0.00170975	0.0190772	0.0150609	daf-5/gar-2/gsa-1/kin-2/rgs-2/rgs-6/axl-1/pde-1/pde-4/gbb-2	10	BP
GO:0032878	regulation of establishment or maintenance of cell polarity	3/191	11/8090	0.00185855	0.0205215	0.0162011	gsa-1/kin-2/pde-1	3	BP
GO:0060278	regulation of ovulation	3/191	13/8090	0.00311116	0.0320178	0.0252772	deb-1/myo-3/unc-15	3	BP
GO:0060341	regulation of cellular localization	10/191	154/8090	0.00344258	0.0338864	0.0267524	gar-3/ida-1/jph-1/mef-2/tom-1/unc-10/unc-17/unc-89/cdka-1/gopc-1	10	BP
GO:0019932	second-messenger-mediated signaling	6/191	63/8090	0.00355951	0.0346154	0.0273279	gsa-1/kin-2/tnc-2/unc-89/pde-1/pde-4	6	BP
GO:0097479	synaptic vesicle localization	4/191	28/8090	0.00395473	0.036772	0.0290305	sng-1/unc-14/cdka-1/cla-1	4	BP
GO:1902117	positive regulation of organelle assembly	4/191	28/8090	0.00395473	0.036772	0.0290305	cpna-1/unc-15/unc-22/unc-89	4	BP
GO:0032956	regulation of actin cytoskeleton organization	6/191	65/8090	0.00416254	0.0383677	0.0302903	lev-11/cpna-1/tmd-2/unc-15/unc-22/unc-89	6	BP
GO:0060465	pharynx development	5/191	46/8090	0.00435215	0.0397697	0.0313971	abu-7/abu-8/nas-7/abu-14/tnt-4	5	BP
GO:1903350	response to dopamine	4/191	29/8090	0.00450408	0.0404604	0.0319424	gar-2/gar-3/gsa-1/dop-5	4	BP
GO:1903351	cellular response to dopamine	4/191	29/8090	0.00450408	0.0404604	0.0319424	gar-2/gar-3/gsa-1/dop-5	4	BP
GO:1905486	regulation of anterior/posterior axon guidance	3/191	15/8090	0.00478046	0.0422274	0.0333374	ida-1/rab-3/unc-31	3	BP
GO:1905488	positive regulation of anterior/posterior axon guidance	3/191	15/8090	0.00478046	0.0422274	0.0333374	ida-1/rab-3/unc-31	3	BP
GO:0032970	regulation of actin filament-based process	6/191	68/8090	0.00520443	0.0444895	0.0351233	lev-11/cpna-1/tmd-2/unc-15/unc-22/unc-89	6	BP
GO:0098664	G protein-coupled serotonin receptor signaling pathway	3/191	16/8090	0.00578243	0.0486458	0.0384046	gar-2/gar-3/dop-5	3	BP
GO:0007613	memory	3/191	18/8090	0.00813892	0.0620666	0.049	fkh-9/ist-1/kin-2	3	BP
GO:1902669	positive regulation of axon guidance	3/191	18/8090	0.00813892	0.0620666	0.049	ida-1/rab-3/unc-31	3	BP
GO:1900193	regulation of oocyte maturation	3/191	19/8090	0.00949929	0.0694431	0.0548235	gsa-1/kin-1/kin-2	3	BP
GO:0120036	plasma membrane bounded cell projection organization	14/191	298/8090	0.0108112	0.0741615	0.0585485	daf-11/fkh-9/ida-1/let-756/ptl-1/rab-3/tpa-1/unc-31/unc-44/vab-8/axl-1/T01D3.1/pde-1/che-10	14	BP
GO:0051187	cofactor catabolic process	3/191	20/8090	0.0109843	0.0741615	0.0585485	H14N18.4/Y97E10AR.2/Y87G2A.19	3	BP
GO:0010951	negative regulation of endopeptidase activity	5/191	58/8090	0.0115973	0.0778043	0.0614245	C54D10.10/E01G6.1/F32D8.7/Y43F8B.3/R12A1.3	5	BP
GO:1901700	response to oxygen-containing compound	8/191	133/8090	0.0132794	0.0863569	0.0681765	daf-11/gar-2/gar-3/gsa-1/ist-1/unc-31/dop-5/pde-1	8	BP
GO:0007010	cytoskeleton organization	16/191	369/8090	0.0136423	0.0881758	0.0696125	anc-1/dyc-1/frm-1/lev-11/ptl-1/cpna-1/tmd-2/tnt-3/tnt-4/unc-15/unc-22/unc-54/unc-82/unc-89/unc-96/sorb-1	16	BP
GO:0051495	positive regulation of cytoskeleton organization	4/191	40/8090	0.0141775	0.0910797	0.0719051	cpna-1/unc-15/unc-22/unc-89	4	BP
GO:0070925	organelle assembly	13/191	279/8090	0.0147287	0.0940505	0.0742504	daf-11/dyc-1/cpna-1/tmd-2/tnt-3/tnt-4/unc-15/unc-22/unc-54/unc-82/unc-89/unc-96/che-10	13	BP
GO:0030030	cell projection organization	14/191	311/8090	0.0152598	0.0968585	0.0764673	daf-11/fkh-9/ida-1/let-756/ptl-1/rab-3/tpa-1/unc-31/unc-44/vab-8/axl-1/T01D3.1/pde-1/che-10	14	BP
GO:0008092	cytoskeletal protein binding	30/215	215/8178	3.32612e-14	8.54812e-12	7.28244e-12	anc-1/deb-1/frm-1/frm-3/hum-7/myo-1/lev-11/myo-2/myo-3/ptl-1/ptp-1/ttn-1/tmd-2/tnc-2/tni-3/tni-4/tnt-3/tnt-4/tom-1/unc-15/unc-22/unc-54/unc-96/vab-8/myo-6/clip-1/T24B8.4/pxl-1/F21C10.7/myo-5	30	MF
GO:0042302	structural constituent of cuticle	20/215	145/8178	1.00008e-09	1.2851e-07	1.09482e-07	col-3/col-14/col-34/col-48/col-58/col-65/col-77/col-89/col-94/col-97/col-104/col-107/col-109/col-111/col-113/col-118/col-130/col-182/ram-2/cut-2	20	MF
GO:1990817	RNA adenylyltransferase activity	6/215	17/8178	2.99138e-06	0.000128131	0.000109159	pqn-32/Y57G11C.42/C42D4.3/F13H8.5/F26G1.5/F35B3.4	6	MF
GO:0003774	motor activity	9/215	56/8178	1.31428e-05	0.000482527	0.000411082	hum-7/myo-1/myo-2/myo-3/unc-15/unc-54/vab-8/myo-6/myo-5	9	MF
GO:0008237	metallopeptidase activity	12/215	132/8178	0.000174444	0.00448322	0.00381941	adt-1/nas-7/nas-8/nas-14/nas-30/nas-38/toh-1/F02D8.4/ZC434.9/nep-26/nep-11/T06A4.3	12	MF
GO:0099528	G protein-coupled neurotransmitter receptor activity	4/215	20/8178	0.0016161	0.0346116	0.0294868	gar-2/gar-3/dop-5/gbb-2	4	MF
GO:0044877	protein-containing complex binding	13/215	206/8178	0.00300398	0.0551444	0.0469795	deb-1/gsa-1/ist-1/myo-1/lev-11/myo-2/myo-3/ttn-1/unc-22/unc-54/myo-6/F21C10.7/myo-5	13	MF
GO:0004867	serine-type endopeptidase inhibitor activity	5/215	44/8178	0.00565347	0.0968628	0.0825208	C54D10.10/E01G6.1/F32D8.7/Y43F8B.3/R12A1.3	5	MF
GO:0043292	contractile fiber	27/216	160/9157	4.3292e-16	5.98084e-14	4.67202e-14	deb-1/dyc-1/myo-1/lev-11/mlc-1/mlc-3/myo-2/myo-3/ttn-1/cpna-1/tmd-2/tni-3/tni-4/tnt-3/tnt-4/unc-15/unc-22/unc-54/unc-82/unc-89/unc-96/vab-8/rsbp-1/pxl-1/F21C10.7/Y71H2AM.15/tag-243	27	CC
GO:0030016	myofibril	22/216	99/9157	6.29562e-16	5.98084e-14	4.67202e-14	myo-1/lev-11/mlc-3/myo-2/myo-3/ttn-1/cpna-1/tmd-2/tni-3/tni-4/tnt-3/tnt-4/unc-15/unc-22/unc-54/unc-82/unc-89/unc-96/vab-8/pxl-1/F21C10.7/tag-243	22	CC
GO:0099512	supramolecular fiber	31/216	303/9157	3.49062e-12	1.10536e-10	8.63469e-11	deb-1/dyc-1/feh-1/ifb-2/ifc-1/myo-1/lev-11/mlc-1/mlc-3/myo-2/myo-3/ptl-1/ttn-1/cpna-1/tmd-2/tni-3/tni-4/tnt-3/tnt-4/unc-15/unc-22/unc-54/unc-82/unc-89/unc-96/vab-8/rsbp-1/pxl-1/F21C10.7/Y71H2AM.15/tag-243	31	CC
GO:0099081	supramolecular polymer	31/216	305/9157	4.15467e-12	1.1277e-10	8.80915e-11	deb-1/dyc-1/feh-1/ifb-2/ifc-1/myo-1/lev-11/mlc-1/mlc-3/myo-2/myo-3/ptl-1/ttn-1/cpna-1/tmd-2/tni-3/tni-4/tnt-3/tnt-4/unc-15/unc-22/unc-54/unc-82/unc-89/unc-96/vab-8/rsbp-1/pxl-1/F21C10.7/Y71H2AM.15/tag-243	31	CC
GO:0016459	myosin complex	10/216	25/9157	1.03993e-10	2.46983e-09	1.92934e-09	hum-7/myo-1/mlc-1/mlc-3/myo-2/myo-3/unc-15/unc-54/myo-6/myo-5	10	CC
GO:0005581	collagen trimer	19/216	146/9157	1.24912e-09	2.15757e-08	1.68541e-08	col-3/col-14/col-34/col-48/col-58/col-65/col-77/col-89/col-94/col-97/col-104/col-107/col-109/col-111/col-113/col-115/col-118/col-130/col-182	19	CC
GO:0099080	supramolecular complex	31/216	456/9157	8.44942e-08	1.33783e-06	1.04506e-06	deb-1/dyc-1/feh-1/ifb-2/ifc-1/myo-1/lev-11/mlc-1/mlc-3/myo-2/myo-3/ptl-1/ttn-1/cpna-1/tmd-2/tni-3/tni-4/tnt-3/tnt-4/unc-15/unc-22/unc-54/unc-82/unc-89/unc-96/vab-8/rsbp-1/pxl-1/F21C10.7/Y71H2AM.15/tag-243	31	CC
GO:0030054	cell junction	25/216	386/9157	4.06195e-06	4.82356e-05	3.76799e-05	ace-2/ccb-1/deb-1/ida-1/inx-6/let-805/rab-3/sng-1/snn-1/shn-1/tom-1/unc-1/unc-9/unc-10/unc-17/unc-31/unc-41/lgc-21/cdka-1/pxl-1/molo-1/cla-1/pde-4/kel-8/Y71H2AM.15	25	CC
GO:0045202	synapse	18/216	284/9157	0.000128244	0.00136983	0.00107006	ace-2/ccb-1/ida-1/rab-3/sng-1/snn-1/shn-1/tom-1/unc-10/unc-17/unc-31/unc-41/lgc-21/cdka-1/molo-1/cla-1/pde-4/kel-8	18	CC
GO:0043005	neuron projection	23/216	418/9157	0.000129773	0.00136983	0.00107006	daf-11/dyc-1/gar-2/gar-3/ida-1/mec-2/mpz-1/ptl-1/rab-3/snf-3/unc-1/unc-10/unc-14/unc-17/unc-31/unc-80/lgc-21/dop-5/rsbp-1/cdka-1/cla-1/T27C4.1/kel-8	23	CC
GO:0099503	secretory vesicle	7/216	59/9157	0.000443803	0.00438711	0.00342705	ida-1/rab-3/sng-1/snn-1/tom-1/unc-17/unc-31	7	CC
GO:0005615	extracellular space	16/216	262/9157	0.000461802	0.00438711	0.00342705	col-14/col-48/col-115/flp-18/let-756/osm-7/wrt-8/F02D8.4/cest-12/ZC434.9/skpo-2/R12A1.3/cest-19/T06A4.3/ttr-30/mlt-7	16	CC
GO:0098793	presynapse	9/216	100/9157	0.00056723	0.00513208	0.00400899	ccb-1/rab-3/sng-1/snn-1/tom-1/unc-10/unc-17/unc-31/cla-1	9	CC
GO:0098797	plasma membrane protein complex	9/216	120/9157	0.00207947	0.0171782	0.013419	cca-1/ccb-1/dyc-1/exp-2/gsa-1/unc-17/F01D5.6/molo-1/gbb-2	9	CC
GO:0016528	sarcoplasm	4/216	24/9157	0.00220795	0.0174796	0.0136545	jph-1/ptp-1/ccch-1/F44A2.5	4	CC
GO:0012506	vesicle membrane	7/216	81/9157	0.0029233	0.0205714	0.0160696	ida-1/sng-1/snn-1/tom-1/unc-17/unc-31/Y41C4A.32	7	CC
GO:0030659	cytoplasmic vesicle membrane	7/216	81/9157	0.0029233	0.0205714	0.0160696	ida-1/sng-1/snn-1/tom-1/unc-17/unc-31/Y41C4A.32	7	CC
GO:0034703	cation channel complex	4/216	39/9157	0.0129835	0.0725547	0.0566771	cca-1/ccb-1/exp-2/unc-80	4	CC
GO:0016529	sarcoplasmic reticulum	3/216	22/9157	0.0143193	0.0755741	0.0590357	ptp-1/ccch-1/F44A2.5	3	CC
GO:1990351	transporter complex	6/216	91/9157	0.0203539	0.0991601	0.0774602	cca-1/ccb-1/exp-2/unc-80/F01D5.6/molo-1	6	CC
