# Supplementary material for: Improvement of Locomotion Caused by Lactococcus lactis subsp. lactis in the Model Organism Caenorhabditis elegans
Source: Nutrients. 2023 Oct 23;15(20):4482. doi: 10.3390/nu15204482 (PMC10610199; doi:10.3390/nu15204482)
Supplement: Supplementary file 1 [file nutrients-15-04482-s001.zip › Ali_Suppl_Nutrients2023/Table S9.xlsx]

## Sheet: Sheet1
Table S9: Primer list
Target Gene	Forward Sequence (5'-3')	Reverse Sequence (5'-3')
act-1	CTACGAACTTCCTGACGGACAAG	CCGGCGGACTCCATACC
cyc-1	CGTGGTTCAAGGATCTAAACG	ACCGAGTTCTCCAAAGCGTA
tba-1	TCAACACTGCCATCGCCGCC	TCCAAGCGAGACCAGGCTTCAG
daf-11	TGGAGCTCACATTCCCGTGG	TGAGTATGAAGACAGGAACGATGAT
tnt-4	TCGCACGCTCCTGTCTCTTT	CGAGCTTACGCTGAGCTTGC
unc-89	ACAACAGAAGGTCACGCCCA	AATGCGGCGATAAGGCGTTG
nas-7	TCGGTTACCAAGACGGCACA	ATCTGGCTCTCCGGTCTGTC
rbf-1	TTTGTCGTCGTCTTCCCGCT	GTTGGGGATCGCGCTGTTG
let-756	TCATACGGAGGAGCAGCCAC	CGGTCCACTCGATACGGAGC
clhm-1	CGACGCGGTCGCTAAAGAAC	GCAATAAGGCGGAGACGTGC
unc-105	TTACACGACTGGAGACGGCG	AGCTGCATGTGAAATTCCGTGG
cyp-33E2	AAGACGTGGAGATTGCGGGT	CCGGGACACTGTCGTTTTCC
