# Supplementary material for: Improvement of Locomotion Caused by Lactococcus lactis subsp. lactis in the Model Organism Caenorhabditis elegans
Source: Nutrients. 2023 Oct 23;15(20):4482. doi: 10.3390/nu15204482 (PMC10610199; doi:10.3390/nu15204482)
Supplement: Supplementary file 1 [file nutrients-15-04482-s001.zip › Ali_Suppl_Nutrients2023/Table S8.xlsx]

## Sheet: Sheet1
Table S8: Enriched Gene Ontology (GO) for downregulated genes in worms fed with OP50+LL12007
ID	Description	GeneRatio	BgRatio	pvalue	p.adjust	qvalue	geneID	Count	Ontology
GO:0022402	cell cycle process	156/589	426/8024	2.06817e-73	3.27598e-70	2.44697e-70	act-2/air-1/air-2/bmk-1/bub-1/cdc-6/cdc-25.1/cdc-25.3/cdk-1/cdl-1/cdt-1/cpg-1/cep-1/coh-3/csc-1/csn-3/cya-1/cyb-1/cyb-2.2/cyb-3/cyk-4/dpl-1/dsh-2/fem-3/fzy-1/gad-1/gld-3/gpa-16/hcp-1/hcp-2/hcp-3/him-3/him-5/him-6/him-14/him-17/htp-1/htp-2/htp-3/icp-1/ify-1/ima-2/klc-1/klp-18/klp-19/lem-2/lem-3/ect-2/let-99/lig-1/mat-2/mcm-2/mcm-3/mcm-4/mcm-5/mcm-6/mcm-7/mdf-1/mdf-2/mei-1/mei-2/mig-14/mom-2/mre-11…	156	BP
GO:0000280	nuclear division	91/589	213/8024	1.8744e-48	1.48452e-45	1.10885e-45	air-1/air-2/bmk-1/bub-1/cdk-1/cdl-1/cdt-1/cep-1/coh-3/csc-1/cyb-3/cyk-4/fzy-1/gld-3/hcp-1/hcp-2/hcp-3/him-3/him-5/him-6/him-14/him-17/htp-3/icp-1/ify-1/klc-1/klp-18/klp-19/lem-3/mat-2/mcm-7/mdf-1/mdf-2/mei-1/msh-5/mut-2/npp-5/plk-1/plk-2/puf-8/rad-51/rad-54.L/rec-8/san-1/scc-1/scc-3/sep-1/smu-2/spd-1/spo-11/syp-1/syp-2/syp-3/tim-1/zen-4/zhp-3/zyg-1/rsa-1/pch-2/egg-3/cpar-1/capg-2/spat-1/cyp-31A2/…	91	BP
GO:0051321	meiotic cell cycle	88/589	217/8024	1.41727e-44	3.74158e-42	2.79475e-42	act-2/air-2/apc-10/bub-1/cav-1/cdc-25.1/cdc-25.3/cdk-1/cep-1/coh-3/cpb-1/csc-1/cya-1/cyb-2.2/cyb-3/cyk-4/fem-3/fzy-1/gld-1/gld-3/hcp-1/hcp-2/him-3/him-5/him-6/him-14/him-17/hoe-1/htp-3/icp-1/ify-1/klc-1/klp-18/klp-19/lem-3/mat-1/mat-2/mei-1/mei-2/mre-11/msh-5/msh-6/mut-2/oma-1/oma-2/pam-1/plk-1/plk-2/puf-8/rad-51/rad-54.L/rec-8/san-1/scc-1/scc-3/sep-1/skr-2/spo-11/syp-1/syp-2/syp-3/tim-1/wee-1.3/…	88	BP
GO:0140013	meiotic nuclear division	61/589	132/8024	6.85018e-35	9.86426e-33	7.36804e-33	air-2/bub-1/cdk-1/cep-1/coh-3/csc-1/cyb-3/cyk-4/fzy-1/gld-3/hcp-1/hcp-2/him-3/him-5/him-6/him-14/him-17/htp-3/icp-1/ify-1/klc-1/klp-18/klp-19/lem-3/mei-1/msh-5/mut-2/plk-1/plk-2/puf-8/rad-51/rad-54.L/rec-8/san-1/scc-1/scc-3/sep-1/spo-11/syp-1/syp-2/syp-3/tim-1/zen-4/zhp-3/pch-2/egg-3/cyp-31A2/top-2/zim-2/ani-1/bub-3/rad-54.B/kca-1/smc-5/zhp-1/wapl-1/egg-5/egg-4/cyp-31A3/coh-4/cin-4	61	BP
GO:0010564	regulation of cell cycle process	65/589	158/8024	2.28545e-33	2.78473e-31	2.08004e-31	air-1/air-2/bmk-1/bub-1/cdc-6/cdc-25.1/cdc-25.3/cdk-1/cpg-1/cyb-3/dpl-1/dsh-2/fem-3/fzy-1/gld-3/hcp-3/him-3/htp-1/htp-2/icp-1/ect-2/mat-2/mdf-1/mdf-2/mei-1/mig-14/mre-11/msh-6/npp-5/oma-1/oma-2/pam-1/par-4/plk-1/plk-2/plk-3/rec-8/san-1/sep-1/skr-2/smu-2/sun-1/syx-4/syp-1/syp-2/tim-1/wee-1.3/zen-4/zyg-1/pch-2/evl-18/mus-101/spat-1/orc-1/bub-3/such-1/cpg-2/czw-1/polh-1/rod-1/R02C2.1/wapl-1/knl-3/zw…	65	BP
GO:0000819	sister chromatid segregation	53/589	113/8024	8.38402e-31	8.85352e-29	6.61308e-29	air-2/bmk-1/bub-1/cdl-1/cdt-1/coh-3/csc-1/cyb-3/cyk-4/fzy-1/hcp-1/hcp-2/hcp-3/him-3/icp-1/ify-1/lem-3/mat-2/mcm-7/mdf-1/mdf-2/npp-5/rec-8/san-1/scc-1/scc-3/sep-1/smu-2/spd-1/tim-1/zen-4/zyg-1/cpar-1/capg-2/top-2/chl-1/bub-3/such-1/smc-5/kle-2/tofu-6/set-9/csr-1/czw-1/rod-1/dscc-1/hira-1/wapl-1/knl-3/zwl-1/coh-4/Y73B3A.1/cin-4	53	BP
GO:0007276	gamete generation	76/589	245/8024	3.20146e-29	3.16944e-27	2.36739e-27	cdk-1/cpg-1/cgh-1/chs-1/cpb-1/csc-1/csn-3/cyb-1/cyb-2.2/cyb-3/cyk-4/daz-1/ego-1/fem-3/fog-1/fzy-1/meg-3/gld-1/gld-3/glh-1/glh-2/glh-3/glh-4/glp-1/gna-2/hoe-1/icp-1/ife-1/iff-1/ify-1/inx-14/inx-22/klc-1/mei-1/mes-2/mrg-1/nos-2/oma-1/oma-2/pam-1/pgl-1/plk-1/puf-5/puf-6/puf-7/puf-8/rha-1/rme-2/sep-1/wee-1.3/zen-4/asfl-1/hrde-1/spe-44/drh-3/rtcb-1/elli-1/mus-101/egg-3/cbd-1/cyp-31A2/meg-1/ani-1/egg-1…	76	BP
GO:0006259	DNA metabolic process	77/589	253/8024	5.53866e-29	5.16073e-27	3.85477e-27	cdc-6/cdt-1/crn-1/dna-2/exo-3/gad-1/hil-4/hil-5/him-5/him-6/him-14/him-17/hmg-3/hmg-12/hsr-9/lem-3/lig-1/mcm-2/mcm-3/mcm-4/mcm-5/mcm-6/mcm-7/mlh-1/mre-11/msh-2/msh-5/msh-6/mut-2/mut-7/pcn-1/parp-2/pri-2/rad-51/rad-54.L/rec-8/scc-1/spo-11/syp-1/syp-2/syp-3/tim-1/ubc-12/pch-2/F10C2.4/F11E6.7/ctf-4/pole-1/evl-18/exo-1/top-2/K12D12.5/chl-1/psf-1/dvc-1/Y24F12A.1/orc-1/fcd-2/mcm-10/pola-1/ung-1/rad-54.…	77	BP
GO:0140014	mitotic nuclear division	47/589	111/8024	5.49202e-25	4.34968e-23	3.24896e-23	air-1/air-2/bmk-1/bub-1/cdl-1/cdt-1/csc-1/cyb-3/cyk-4/hcp-1/hcp-2/hcp-3/icp-1/ify-1/lem-3/mat-2/mcm-7/mdf-1/mdf-2/npp-5/san-1/scc-3/sep-1/smu-2/spd-1/tim-1/zen-4/zyg-1/rsa-1/cpar-1/capg-2/spat-1/top-2/bub-3/such-1/kle-2/tofu-6/set-9/csr-1/czw-1/rod-1/dscc-1/hira-1/knl-3/zwl-1/tpxl-1/Y73B3A.1	47	BP
GO:0051704	multi-organism process	80/589	319/8024	6.96134e-24	4.24106e-22	3.16783e-22	cdk-1/ced-9/cpg-1/cgh-1/chs-1/cpb-1/csc-1/csn-3/cyb-1/cyb-2.2/cyb-3/cyk-4/daz-1/ego-1/fem-3/fog-1/fzy-1/meg-3/gld-1/gld-3/glh-1/glh-2/glh-3/glh-4/glp-1/gna-2/hoe-1/icp-1/ife-1/iff-1/ify-1/inx-14/inx-22/klc-1/mat-1/mei-1/mes-2/mrg-1/nos-2/oma-1/oma-2/pam-1/pgl-1/plk-1/puf-5/puf-6/puf-7/puf-8/rha-1/rme-2/sep-1/syx-4/wee-1.3/zen-4/asfl-1/hrde-1/spe-44/drh-3/rtcb-1/elli-1/mus-101/egg-3/cbd-1/cyp-31A2…	80	BP
GO:0009790	embryo development	99/589	495/8024	1.86747e-21	1.05645e-19	7.89111e-20	act-2/bub-1/cdk-1/cdk-7/cdl-1/ced-3/ced-9/cpg-1/cpz-1/cyb-2.2/dsh-2/efl-1/ego-1/exo-3/gad-1/meg-3/gld-3/glp-1/gpa-16/hcp-3/him-14/hmg-3/ife-1/ife-3/ima-2/inx-3/lem-3/lin-53/mcm-7/mdf-1/mdf-2/mei-1/mei-2/mex-1/mex-3/mig-14/mom-2/mrg-1/mut-2/npp-2/npp-9/oma-1/oma-2/pal-1/pam-1/pgl-1/pie-1/pos-1/puf-5/rad-51/rme-2/rnr-2/set-1/sip-1/skr-2/smu-2/spd-1/spd-2/sun-1/syp-3/tim-1/tsp-12/uba-2/ubc-18/ulp-2/…	99	BP
GO:0006974	cellular response to DNA damage stimulus	60/589	211/8024	5.18265e-21	2.73644e-19	2.04396e-19	ced-9/cep-1/crn-1/exo-3/gad-1/him-6/him-14/hmg-3/hmg-12/hsr-9/lem-3/lig-1/mcm-2/mcm-3/mcm-4/mcm-5/mcm-6/mcm-7/mlh-1/mre-11/msh-2/msh-5/msh-6/pcn-1/parp-2/rad-51/rad-54.L/rec-8/scc-1/spo-11/tim-1/ubc-12/F10C2.4/ctf-4/pole-1/evl-18/ubr-5/mus-101/exo-1/chl-1/dvc-1/fcd-2/dxbp-1/ung-1/rad-54.B/fan-1/smrc-1/smc-5/cdc-7/rpa-1/polk-1/hrpk-1/tdpo-1/polh-1/rpa-2/R02C2.1/wapl-1/ruvb-2/rev-3/mrt-1	60	BP
GO:0007281	germ cell development	53/589	170/8024	1.12745e-20	5.7609e-19	4.30307e-19	cdk-1/cpg-1/cgh-1/chs-1/csn-3/cyb-1/cyb-2.2/cyb-3/daz-1/ego-1/fem-3/meg-3/gld-1/gld-3/glh-1/glh-2/gna-2/hoe-1/ife-1/inx-14/inx-22/mes-2/mrg-1/nos-2/oma-1/oma-2/pam-1/pgl-1/puf-5/puf-6/puf-7/rha-1/rme-2/sep-1/wee-1.3/asfl-1/hrde-1/drh-3/rtcb-1/elli-1/egg-3/cbd-1/cyp-31A2/meg-1/egg-1/cpg-2/meg-4/csr-1/ani-2/egg-2/egg-5/egg-4/cyp-31A3	53	BP
GO:0048609	multicellular organismal reproductive process	85/589	425/8024	1.97463e-18	8.93659e-17	6.67512e-17	cav-1/cdk-1/ced-3/ced-9/cpg-1/cgh-1/chs-1/cpb-1/csc-1/csn-3/cyb-1/cyb-2.2/cyb-3/cyk-4/daz-1/ego-1/fem-3/fog-1/fzy-1/meg-3/gld-1/gld-3/glh-1/glh-2/glh-3/glh-4/glp-1/gna-2/hoe-1/icp-1/ife-1/iff-1/ify-1/inx-14/inx-22/klc-1/mei-1/mes-2/mrg-1/nos-2/oma-1/oma-2/pam-1/pgl-1/plk-1/puf-5/puf-6/puf-7/puf-8/rha-1/rme-2/sep-1/spr-2/sqv-5/tsp-12/unc-59/wee-1.3/zen-4/asfl-1/hrde-1/spe-44/drh-3/rtcb-1/elli-1/mu…	85	BP
GO:0061982	meiosis I cell cycle process	29/589	64/8024	7.94291e-17	3.31094e-15	2.47308e-15	cdc-25.1/cdc-25.3/fzy-1/him-3/him-5/him-6/him-14/him-17/htp-3/lem-3/mre-11/msh-5/msh-6/plk-2/rad-51/rad-54.L/rec-8/scc-1/spo-11/syp-1/syp-2/syp-3/zhp-3/pch-2/top-2/rad-54.B/smc-5/zhp-1/cin-4	29	BP
GO:0000226	microtubule cytoskeleton organization	53/589	208/8024	2.24049e-16	9.09985e-15	6.79707e-15	air-1/air-2/bmk-1/bub-1/cdc-25.1/csn-3/cyb-3/cyk-4/dsh-2/gad-1/gpa-16/hcp-1/hcp-2/hcp-3/him-3/htp-1/htp-2/icp-1/ify-1/klc-1/klp-18/klp-19/let-99/mat-2/mdf-1/mei-1/mei-2/mig-14/mom-2/plk-1/rec-8/sep-1/skr-2/spd-1/spd-2/sun-1/wrm-1/zen-4/zyg-1/rsa-1/maph-1.3/saps-1/F14H3.12/maph-1.2/sas-5/spat-1/rsa-2/kca-1/rod-1/knl-3/zwl-1/tpxl-1/szy-4	53	BP
GO:0003006	developmental process involved in reproduction	77/589	404/8024	1.64869e-15	6.21792e-14	4.64444e-14	bub-1/cdk-1/ceh-39/cpg-1/cgh-1/chs-1/cpb-1/cpz-1/csn-3/cyb-1/cyb-2.2/cyb-3/daz-1/dpl-1/dsh-2/ego-1/fem-2/fem-3/fog-1/meg-3/gld-1/gld-3/glh-1/glh-2/gna-2/hoe-1/ife-1/inx-14/inx-22/lin-53/mcm-4/mes-2/mes-4/mrg-1/nos-2/oma-1/oma-2/pam-1/pgl-1/ptr-2/puf-5/puf-6/puf-7/puf-8/ref-1/rha-1/rme-2/rsp-5/sea-1/sep-1/spd-1/tsp-12/wee-1.3/asfl-1/hrde-1/spe-44/drh-3/rtcb-1/elli-1/egg-3/cbd-1/cyp-31A2/meg-1/cacn…	77	BP
GO:0016458	gene silencing	35/589	109/8024	1.83033e-14	6.16859e-13	4.60759e-13	ego-1/nrde-4/glh-4/haf-2/hil-4/hil-5/mes-4/mrg-1/mut-2/mut-7/mut-14/ppw-1/ppw-2/rde-4/rha-1/sid-1/hrde-1/drh-3/lex-1/ncbp-2/evl-18/wago-4/wago-1/hrde-2/alg-5/cec-7/nyn-2/henn-1/csr-1/hira-1/ergo-1/eri-5/morc-1/rde-11/hat-1	35	BP
GO:0033044	regulation of chromosome organization	28/589	81/8024	1.02344e-12	2.57322e-11	1.92205e-11	bmk-1/bub-1/cyb-3/fzy-1/gad-1/hil-4/hil-5/mat-2/mcm-2/mdf-1/mdf-2/npp-5/san-1/smu-2/tim-1/zyg-1/lex-1/F13B12.1/evl-18/ubr-5/bub-3/such-1/czw-1/rod-1/hira-1/wapl-1/knl-3/zwl-1	28	BP
GO:0051983	regulation of chromosome segregation	22/589	52/8024	2.5363e-12	6.08712e-11	4.54673e-11	bmk-1/bub-1/cyb-3/fzy-1/ima-2/mat-2/mdf-1/mdf-2/mei-1/npp-5/san-1/smu-2/syp-1/tim-1/zyg-1/bub-3/such-1/czw-1/rod-1/wapl-1/knl-3/zwl-1	22	BP
GO:0065004	protein-DNA complex assembly	27/589	80/8024	5.03051e-12	1.15483e-10	8.62592e-11	bub-1/cdt-1/dro-1/hcp-1/hcp-3/hil-4/hil-5/mcm-2/mcm-3/mcm-4/mcm-5/mcm-6/mcm-7/npp-5/rad-51/rpt-5/spr-2/asfl-1/nasp-1/nasp-2/evl-18/tftc-3/rod-1/F56F11.4/hira-1/knl-3/zwl-1	27	BP
GO:0071824	protein-DNA complex subunit organization	29/589	92/8024	5.68206e-12	1.28577e-10	9.60396e-11	bub-1/cdt-1/dro-1/hcp-1/hcp-3/hil-4/hil-5/isw-1/mcm-2/mcm-3/mcm-4/mcm-5/mcm-6/mcm-7/npp-5/rad-51/rpt-5/spr-2/asfl-1/nasp-1/nasp-2/evl-18/gtf-2E1/tftc-3/rod-1/F56F11.4/hira-1/knl-3/zwl-1	29	BP
GO:0048469	cell maturation	20/589	49/8024	5.65372e-11	1.13361e-09	8.4674e-10	cdk-1/cyb-1/cyb-2.2/cyb-3/ego-1/fem-3/meg-3/ife-1/inx-14/inx-22/oma-1/oma-2/pam-1/pgl-1/wee-1.3/drh-3/elli-1/meg-1/meg-4/csr-1	20	BP
GO:0071695	anatomical structure maturation	20/589	49/8024	5.65372e-11	1.13361e-09	8.4674e-10	cdk-1/cyb-1/cyb-2.2/cyb-3/ego-1/fem-3/meg-3/ife-1/inx-14/inx-22/oma-1/oma-2/pam-1/pgl-1/wee-1.3/drh-3/elli-1/meg-1/meg-4/csr-1	20	BP
GO:0033045	regulation of sister chromatid segregation	19/589	46/8024	1.34463e-10	2.50576e-09	1.87166e-09	bmk-1/bub-1/cyb-3/fzy-1/mat-2/mdf-1/mdf-2/npp-5/san-1/smu-2/tim-1/zyg-1/bub-3/such-1/czw-1/rod-1/wapl-1/knl-3/zwl-1	19	BP
GO:0006417	regulation of translation	30/589	114/8024	3.71947e-10	6.40396e-09	4.78339e-09	cgh-1/cpb-1/cpb-3/daz-1/fog-1/gld-1/ife-1/ife-3/iff-1/mex-1/mex-3/mex-5/mex-6/nos-2/oma-1/oma-2/pie-1/pos-1/ifet-1/puf-5/puf-6/puf-7/puf-8/rha-1/tag-153/zyg-1/gla-3/C17G10.1/ergo-1/rde-11	30	BP
GO:0034248	regulation of cellular amide metabolic process	30/589	114/8024	3.71947e-10	6.40396e-09	4.78339e-09	cgh-1/cpb-1/cpb-3/daz-1/fog-1/gld-1/ife-1/ife-3/iff-1/mex-1/mex-3/mex-5/mex-6/nos-2/oma-1/oma-2/pie-1/pos-1/ifet-1/puf-5/puf-6/puf-7/puf-8/rha-1/tag-153/zyg-1/gla-3/C17G10.1/ergo-1/rde-11	30	BP
GO:0034502	protein localization to chromosome	13/589	24/8024	1.85495e-09	2.79832e-08	2.09019e-08	bub-1/fem-3/hcp-3/npp-2/npp-5/oma-1/oma-2/zyg-1/ubxn-3/rod-1/wapl-1/knl-3/zwl-1	13	BP
GO:1905818	regulation of chromosome separation	14/589	32/8024	1.54808e-08	1.97755e-07	1.47712e-07	bub-1/cyb-3/mat-2/mdf-1/mdf-2/npp-5/san-1/smu-2/zyg-1/bub-3/such-1/czw-1/rod-1/knl-3	14	BP
GO:0006040	amino sugar metabolic process	13/589	28/8024	2.11255e-08	2.65578e-07	1.98371e-07	cpg-1/chs-1/cht-1/gna-2/gfat-1/F21D5.1/gfat-2/cbd-1/cpg-2/cht-3/C39D10.7/R02F2.4/ule-1	13	BP
GO:0007094	mitotic spindle assembly checkpoint	9/589	13/8024	3.19315e-08	3.74662e-07	2.79852e-07	bub-1/mdf-1/mdf-2/san-1/smu-2/zyg-1/bub-3/czw-1/rod-1	9	BP
GO:0045841	negative regulation of mitotic metaphase/anaphase transition	9/589	13/8024	3.19315e-08	3.74662e-07	2.79852e-07	bub-1/mdf-1/mdf-2/san-1/smu-2/zyg-1/bub-3/czw-1/rod-1	9	BP
GO:0071174	mitotic spindle checkpoint	9/589	13/8024	3.19315e-08	3.74662e-07	2.79852e-07	bub-1/mdf-1/mdf-2/san-1/smu-2/zyg-1/bub-3/czw-1/rod-1	9	BP
GO:1905819	negative regulation of chromosome separation	9/589	13/8024	3.19315e-08	3.74662e-07	2.79852e-07	bub-1/mdf-1/mdf-2/san-1/smu-2/zyg-1/bub-3/czw-1/rod-1	9	BP
GO:0051246	regulation of protein metabolic process	66/589	457/8024	4.79974e-08	5.50926e-07	4.11511e-07	cdk-1/ced-3/cgh-1/cpi-1/cpb-1/cpb-3/cya-1/cyb-1/cyb-2.2/cyb-3/daz-1/fem-2/fem-3/fog-1/fzy-1/gad-1/gld-1/icp-1/ife-1/ife-3/iff-1/mex-1/mex-3/mex-5/mex-6/nos-2/oma-1/oma-2/pie-1/pos-1/ifet-1/puf-5/puf-6/puf-7/puf-8/rha-1/rpt-2/rpt-5/srp-1/tag-153/ubc-18/wee-1.3/wrm-1/zyg-1/swah-1/F13B12.1/ubr-5/spat-1/gla-3/Y67H2A.2/ari-1.4/C17G10.1/bath-42/ubxn-1/bath-41/ubxn-3/F56D2.2/ergo-1/egg-5/egg-4/T22D1.5/Y…	66	BP
GO:2000113	negative regulation of cellular macromolecule biosynthetic process	43/589	248/8024	7.64324e-08	8.46636e-07	6.32389e-07	ceh-39/cgh-1/cpb-1/cpb-3/dpl-1/dro-1/efl-1/ego-1/fog-1/gld-1/hil-4/hil-5/lin-53/mex-1/mex-3/mex-5/mex-6/mrg-1/msh-6/oma-1/oma-2/pie-1/pos-1/ifet-1/puf-6/ref-1/sea-1/tag-153/tbx-11/tim-1/lex-1/evl-18/wago-4/gla-3/flh-1/flh-3/cec-7/smrc-1/phf-10/hira-1/htz-1/T26A8.4/hat-1	43	BP
GO:2000241	regulation of reproductive process	33/589	170/8024	1.77794e-07	1.86507e-06	1.3931e-06	cav-1/cdc-25.1/cdc-25.3/cdk-1/ced-3/ced-9/cyb-3/fem-3/gld-1/gld-3/glp-1/him-17/ify-1/inx-14/inx-22/mat-1/mei-1/oma-1/oma-2/pam-1/plk-2/sep-1/skr-2/spr-2/syx-4/syp-1/syp-2/tsp-12/wee-1.3/pch-2/toca-2/bub-3/zipt-7.1	33	BP
GO:0006030	chitin metabolic process	10/589	20/8024	3.96775e-07	4.02879e-06	3.00928e-06	cpg-1/chs-1/cht-1/gna-2/cbd-1/cpg-2/cht-3/C39D10.7/R02F2.4/ule-1	10	BP
GO:0061983	meiosis II cell cycle process	10/589	20/8024	3.96775e-07	4.02879e-06	3.00928e-06	act-2/bub-1/coh-3/cyb-3/plk-1/rec-8/san-1/scc-3/tim-1/coh-4	10	BP
GO:0048646	anatomical structure formation involved in morphogenesis	27/589	130/8024	5.86709e-07	5.70152e-06	4.25871e-06	cpg-1/chs-1/dsh-2/gna-2/mei-1/mex-1/mig-14/mom-2/oma-1/pal-1/pie-1/sep-1/spo-11/tsp-12/wrm-1/egg-3/cbd-1/cyp-31A2/aipl-1/ceh-51/egg-1/cpg-2/ani-2/egg-2/egg-5/egg-4/cyp-31A3	27	BP
GO:0009890	negative regulation of biosynthetic process	43/589	268/8024	7.15513e-07	6.86892e-06	5.1307e-06	ceh-39/cgh-1/cpb-1/cpb-3/dpl-1/dro-1/efl-1/ego-1/fog-1/gld-1/hil-4/hil-5/lin-53/mex-1/mex-3/mex-5/mex-6/mrg-1/msh-6/oma-1/oma-2/pie-1/pos-1/ifet-1/puf-6/ref-1/sea-1/tag-153/tbx-11/tim-1/lex-1/evl-18/wago-4/gla-3/flh-1/flh-3/cec-7/smrc-1/phf-10/hira-1/htz-1/T26A8.4/hat-1	43	BP
GO:0032886	regulation of microtubule-based process	18/589	68/8024	1.16807e-06	1.082e-05	8.08194e-06	bmk-1/dsh-2/hcp-3/him-3/htp-1/htp-2/mei-1/mig-14/rec-8/sep-1/skr-2/sun-1/zyg-1/spat-1/rod-1/knl-3/zwl-1/szy-4	18	BP
GO:0051172	negative regulation of nitrogen compound metabolic process	54/589	382/8024	1.72068e-06	1.53121e-05	1.14373e-05	ceh-39/cgh-1/cpi-1/cpb-1/cpb-3/daz-1/dpl-1/dro-1/efl-1/ego-1/fog-1/gld-1/hil-4/hil-5/lin-53/mex-1/mex-3/mex-5/mex-6/mrg-1/msh-2/msh-6/mut-2/mut-7/oma-1/oma-2/pie-1/pos-1/ifet-1/puf-6/puf-8/ref-1/sea-1/srp-1/tag-153/tdp-1/tbx-11/wee-1.3/lex-1/evl-18/ubr-5/wago-4/gla-3/flh-1/flh-3/cec-7/phf-10/hira-1/htz-1/egg-5/egg-4/T26A8.4/hat-1/K11D12.13	54	BP
GO:1904377	positive regulation of protein localization to cell periphery	7/589	11/8024	2.82062e-06	2.38923e-05	1.78462e-05	chs-1/egg-3/cbd-1/egg-1/egg-2/egg-5/egg-4	7	BP
GO:0007028	cytoplasm organization	8/589	15/8024	3.2595e-06	2.64772e-05	1.9777e-05	ego-1/meg-3/pgl-1/drh-3/elli-1/meg-1/meg-4/csr-1	8	BP
GO:0009057	macromolecule catabolic process	61/589	469/8024	5.92152e-06	4.73721e-05	3.53843e-05	apc-10/cdk-1/ced-3/cht-1/cpr-3/cpr-6/cpz-1/crn-1/csn-3/daz-1/gld-1/lem-3/mat-2/mex-1/mex-5/mex-6/oma-1/oma-2/pie-1/pos-1/puf-6/rpn-7/rpn-9/rpt-2/rpt-5/skr-2/skr-8/spo-11/tdp-1/ubc-12/ubc-18/zif-1/B0393.3/ufd-3/C33G3.4/swah-1/C55A6.1/patr-1/F49C12.9/exos-3/smg-8/K12D12.5/gla-3/Y40H7A.10/Y57A10A.31/such-1/ari-1.4/Y105E8A.14/cht-3/bath-42/asp-12/ubxn-1/asp-13/bath-41/ubxn-3/skpt-1/F56D2.2/F56F11.4/p…	61	BP
GO:0050000	chromosome localization	11/589	32/8024	9.43154e-06	7.35939e-05	5.49705e-05	cdt-1/csc-1/icp-1/mdf-1/oma-1/oma-2/rec-8/H04D03.2/rod-1/knl-3/cec-8	11	BP
GO:0006342	chromatin silencing	8/589	17/8024	1.07868e-05	8.2146e-05	6.13584e-05	hil-4/hil-5/mrg-1/lex-1/evl-18/cec-7/hira-1/hat-1	8	BP
GO:0051303	establishment of chromosome localization	9/589	22/8024	1.21551e-05	9.21232e-05	6.88108e-05	cdt-1/csc-1/icp-1/mdf-1/oma-1/oma-2/rec-8/rod-1/knl-3	9	BP
GO:0043901	negative regulation of multi-organism process	9/589	24/8024	2.79581e-05	0.000199485	0.000149004	ify-1/inx-14/inx-22/mat-1/oma-1/oma-2/sep-1/syx-4/wee-1.3	9	BP
GO:0032880	regulation of protein localization	24/589	134/8024	3.49095e-05	0.000242529	0.000181155	air-1/bub-1/chs-1/daf-18/ect-2/mex-5/mex-6/mig-14/wrm-1/zyg-1/F13B12.1/egg-3/cbd-1/toca-2/aipl-1/egg-1/sand-1/ubxn-3/rod-1/egg-2/wapl-1/egg-5/egg-4/zwl-1	24	BP
GO:0051382	kinetochore assembly	7/589	15/8024	4.2366e-05	0.000288016	0.000215131	bub-1/hcp-1/hcp-3/npp-5/rod-1/knl-3/zwl-1	7	BP
GO:0070925	organelle assembly	39/589	279/8024	6.38193e-05	0.000414302	0.00030946	air-1/air-2/bmk-1/bub-1/cgh-1/cyk-4/ego-1/meg-3/hcp-1/hcp-2/hcp-3/icp-1/klp-18/klp-19/mdf-1/mei-1/npp-5/rpl-11.1/spd-1/spd-2/unc-59/zen-4/zyg-1/rsa-1/drh-3/elli-1/sas-5/patr-1/F52B5.2/ccz-1/aipl-1/epg-6/hyls-1/meg-4/csr-1/rod-1/knl-3/zwl-1/tpxl-1	39	BP
GO:0009896	positive regulation of catabolic process	17/589	93/8024	0.000370266	0.00218844	0.00163464	cdk-1/mex-1/mex-5/mex-6/oma-1/oma-2/pie-1/pos-1/rpt-2/rpt-5/swah-1/gla-3/ari-1.4/ubxn-1/ubxn-3/F56D2.2/Y49F6B.9	17	BP
GO:0042006	masculinization of hermaphroditic germ-line	5/589	10/8024	0.000387002	0.00226056	0.00168851	fem-2/fem-3/gld-3/ubxn-1/ubxn-3	5	BP
GO:0031331	positive regulation of cellular catabolic process	16/589	85/8024	0.000388177	0.00226056	0.00168851	cdk-1/mex-1/mex-5/mex-6/oma-1/oma-2/pie-1/pos-1/rpt-2/rpt-5/gla-3/ari-1.4/ubxn-1/ubxn-3/F56D2.2/Y49F6B.9	16	BP
GO:1905879	regulation of oogenesis	8/589	27/8024	0.000509982	0.00288504	0.00215496	fem-3/gld-1/inx-14/inx-22/oma-1/oma-2/pam-1/wee-1.3	8	BP
GO:0006998	nuclear envelope organization	6/589	16/8024	0.00064541	0.00361247	0.00269831	ima-2/oma-1/oma-2/plk-1/sun-1/wee-1.3	6	BP
GO:0030422	production of siRNA involved in RNA interference	6/589	16/8024	0.00064541	0.00361247	0.00269831	ego-1/rde-4/drh-3/nyn-2/henn-1/ergo-1	6	BP
GO:0051028	mRNA transport	8/589	30/8024	0.00110489	0.00577606	0.00431439	cdl-1/npp-2/npp-5/npp-15/npp-18/rha-1/npp-22/F13B12.1	8	BP
GO:0016570	histone modification	20/589	132/8024	0.00144275	0.00749285	0.00559673	air-1/air-2/gad-1/hda-10/mes-2/mes-4/mrg-1/set-1/asfl-1/F13B12.1/rtfo-1/ubr-5/prmt-9/cec-7/set-9/phf-10/hda-6/lsy-13/ruvb-2/hat-1	20	BP
GO:0051293	establishment of spindle localization	13/589	72/8024	0.00198627	0.00995647	0.00743692	csn-3/dsh-2/gad-1/gpa-16/klc-1/let-99/mat-2/mig-14/mom-2/skr-2/wrm-1/saps-1/kca-1	13	BP
GO:0051653	spindle localization	13/589	75/8024	0.00289615	0.0142028	0.0106087	csn-3/dsh-2/gad-1/gpa-16/klc-1/let-99/mat-2/mig-14/mom-2/skr-2/wrm-1/saps-1/kca-1	13	BP
GO:0040019	positive regulation of embryonic development	8/589	35/8024	0.00320774	0.015634	0.0116777	ced-9/oma-1/oma-2/puf-5/tsp-12/wrm-1/zyg-1/ubxn-3	8	BP
GO:0062033	positive regulation of mitotic sister chromatid segregation	5/589	15/8024	0.0033861	0.0162533	0.0121403	cyb-3/such-1/rod-1/knl-3/zwl-1	5	BP
GO:1905881	positive regulation of oogenesis	5/589	15/8024	0.0033861	0.0162533	0.0121403	fem-3/gld-1/oma-1/oma-2/pam-1	5	BP
GO:0032446	protein modification by small protein conjugation	25/589	192/8024	0.00347185	0.0165645	0.0123727	apc-10/fzy-1/gad-1/mat-1/mat-2/uba-2/ubc-12/ubc-18/zhp-3/zif-1/B0393.3/marc-3/swah-1/ubr-5/T22C1.1/Y57A10A.31/such-1/ari-1.4/bath-42/bath-41/skpt-1/zhp-1/F56D2.2/spsb-2/Y49F6B.9	25	BP
GO:0019439	aromatic compound catabolic process	23/589	172/8024	0.00354532	0.0168642	0.0125966	crn-1/daz-1/gld-1/lem-3/mex-1/mex-5/mex-6/oma-1/oma-2/pie-1/pos-1/puf-6/spo-11/tdp-1/tbh-1/patr-1/exos-3/smg-8/dut-1/K12D12.5/gla-3/C44B7.12/W01A11.1	23	BP
GO:0051338	regulation of transferase activity	18/589	124/8024	0.00393366	0.0184347	0.0137697	cdk-1/cya-1/cyb-1/cyb-2.2/cyb-3/fem-3/fzy-1/icp-1/oma-1/oma-2/ubc-18/wee-1.3/wrm-1/spat-1/egg-5/rnp-8/egg-4/gck-2	18	BP
GO:0010165	response to X-ray	4/589	11/8024	0.00625102	0.0274283	0.0204874	him-6/lem-2/lem-3/umps-1	4	BP
GO:0006403	RNA localization	10/589	56/8024	0.00689819	0.0298544	0.0222996	cdl-1/npp-2/npp-5/npp-15/npp-18/rha-1/sid-1/npp-22/F13B12.1/exos-3	10	BP
GO:0006606	protein import into nucleus	8/589	40/8024	0.00758105	0.0326315	0.0243738	daf-18/ima-2/xpo-2/npp-2/npp-5/npp-9/npp-15/npp-16	8	BP
GO:0008630	intrinsic apoptotic signaling pathway in response to DNA damage	5/589	18/8024	0.0080386	0.0341371	0.0254985	ced-9/cep-1/msh-2/msh-6/rad-51	5	BP
GO:1905268	negative regulation of chromatin organization	4/589	12/8024	0.00883927	0.037139	0.0277407	hil-4/hil-5/lex-1/ubr-5	4	BP
GO:1901361	organic cyclic compound catabolic process	22/589	177/8024	0.0101118	0.0418201	0.0312373	crn-1/daz-1/gld-1/lem-3/mex-1/mex-5/mex-6/oma-1/oma-2/pie-1/pos-1/puf-6/spo-11/tdp-1/tbh-1/patr-1/exos-3/smg-8/dut-1/K12D12.5/gla-3/C44B7.12	22	BP
GO:0051170	import into nucleus	8/589	42/8024	0.0102264	0.0421839	0.0315089	daf-18/ima-2/xpo-2/npp-2/npp-5/npp-9/npp-15/npp-16	8	BP
GO:0044270	cellular nitrogen compound catabolic process	21/589	167/8024	0.0104092	0.0428265	0.031989	crn-1/daz-1/gld-1/lem-3/mex-1/mex-5/mex-6/oma-1/oma-2/pie-1/pos-1/puf-6/spo-11/tdp-1/patr-1/exos-3/smg-8/dut-1/K12D12.5/gla-3/C44B7.12	21	BP
GO:0046700	heterocycle catabolic process	21/589	168/8024	0.0111069	0.0455786	0.0340446	crn-1/daz-1/gld-1/lem-3/mex-1/mex-5/mex-6/oma-1/oma-2/pie-1/pos-1/puf-6/spo-11/tdp-1/patr-1/exos-3/smg-8/dut-1/K12D12.5/gla-3/C44B7.12	21	BP
GO:0045596	negative regulation of cell differentiation	8/589	43/8024	0.0117801	0.0482164	0.0360149	glp-1/inx-14/inx-22/mex-3/oma-1/oma-2/wee-1.3/htz-1	8	BP
GO:0030010	establishment of cell polarity	11/589	75/8024	0.020173	0.0775584	0.0579317	dsh-2/gad-1/gpa-16/let-99/mex-1/mig-14/mom-2/par-4/skr-2/wrm-1/F14H3.12	11	BP
GO:0060378	regulation of brood size	4/589	15/8024	0.0204414	0.0784001	0.0585604	ced-9/asfl-1/umps-1/zipt-7.1	4	BP
GO:0007492	endoderm development	5/589	23/8024	0.0233002	0.0885071	0.0661098	dsh-2/mig-14/mom-2/oma-1/wrm-1	5	BP
GO:0008283	cell population proliferation	13/589	97/8024	0.0244174	0.0925292	0.069114	fem-3/meg-3/gld-1/glh-4/glp-1/par-4/puf-6/skr-2/mus-101/meg-1/chl-1/meg-4/pig-1	13	BP
GO:1901565	organonitrogen compound catabolic process	46/589	469/8024	0.025021	0.0943649	0.0704852	apc-10/cdk-1/ced-3/cht-1/cpr-3/cpr-6/cpz-1/csn-3/mat-2/pam-1/rpn-7/rpn-9/rpt-2/rpt-5/skr-2/skr-8/tbh-1/ubc-12/ubc-18/zif-1/B0393.3/ufd-3/C33G3.4/swah-1/C55A6.1/F49C12.9/dut-1/Y40H7A.10/Y57A10A.31/such-1/ari-1.4/Y105E8A.14/cht-3/C44B7.12/bath-42/ddo-3/asp-12/ubxn-1/asp-13/bath-41/ubxn-3/skpt-1/F56D2.2/F56F11.4/spsb-2/Y49F6B.9	46	BP
GO:0000387	spliceosomal snRNP assembly	4/589	16/8024	0.0257113	0.0956025	0.0714097	snr-1/F10B5.2/F10E9.5/prp-31	4	BP
GO:0110020	regulation of actomyosin structure organization	4/589	16/8024	0.0257113	0.0956025	0.0714097	air-2/ect-2/par-4/zen-4	4	BP
GO:0140097	catalytic activity, acting on DNA	36/615	101/8106	5.04823e-16	2.20608e-13	1.98741e-13	crn-1/dna-2/exo-3/him-6/hmg-12/lem-3/lig-1/mcm-2/mcm-4/mcm-5/mcm-6/mcm-7/mre-11/rad-51/rad-54.L/rha-1/spo-11/F10C2.4/pole-1/evl-18/exo-1/top-2/chl-1/psf-1/pola-1/ung-1/rad-54.B/fan-1/smrc-1/polk-1/tdpo-1/polh-1/ruvb-2/rev-3/cin-4/mrt-1	36	MF
GO:0003688	DNA replication origin binding	12/615	13/8106	3.98529e-13	8.70787e-11	7.84474e-11	cdc-6/mcm-2/mcm-3/mcm-4/mcm-5/mcm-6/mcm-7/evl-18/orc-1/mcm-10/pola-1/orc-5	12	MF
GO:0008094	DNA-dependent ATPase activity	25/615	62/8106	6.33843e-13	9.23297e-11	8.31779e-11	dna-2/him-6/him-14/isw-1/mcm-2/mcm-4/mcm-5/mcm-6/mcm-7/msh-2/msh-5/msh-6/rad-51/rad-54.L/rfc-3/rha-1/evl-18/top-2/chl-1/psf-1/rad-54.B/smrc-1/dscc-1/ruvb-2/cin-4	25	MF
GO:0003730	mRNA 3'-UTR binding	18/615	39/8106	7.49546e-11	6.55104e-09	5.90169e-09	cdl-1/cpb-1/cpb-3/daz-1/fog-1/gld-1/mex-1/mex-5/mex-6/oma-1/oma-2/pie-1/pos-1/puf-3/puf-6/puf-8/tdp-1/gla-3	18	MF
GO:0019899	enzyme binding	66/615	439/8106	3.60604e-08	1.9698e-06	1.77455e-06	air-2/cdk-1/cdt-1/cya-1/cyb-1/cyb-2.2/cyb-3/fem-3/glh-1/glh-2/glh-3/glh-4/him-6/ify-1/xpo-2/ect-2/lin-53/mdf-1/mei-1/mex-5/mex-6/mom-2/npp-9/npp-16/pcn-1/rad-51/rpt-2/spd-2/sqv-5/tsp-12/ubc-18/vha-7/wrm-1/zen-4/rbg-3/B0464.9/rsa-1/saps-1/drh-3/rtfo-1/egg-3/spat-1/wago-1/rpap-2/fcd-2/ani-3/ani-1/ari-1.4/gtf-2E1/abi-1/cas-2/bath-42/rpa-1/bath-41/F56D2.2/ani-2/rpa-2/R02F11.4/ergo-1/egg-5/rnp-8/egg-4…	66	MF
GO:0003697	single-stranded DNA binding	14/615	36/8106	1.43169e-07	6.95165e-06	6.2626e-06	mcm-2/mcm-3/mcm-4/mcm-5/mcm-6/mcm-7/rad-51/evl-18/mcm-10/pola-1/rpa-1/tdpo-1/rpa-2/mrt-1	14	MF
GO:0003682	chromatin binding	20/615	83/8106	2.54638e-06	0.000101161	9.11334e-05	hcp-3/hil-4/hil-5/hmg-3/isw-1/lem-2/scc-1/scc-3/lex-1/ctf-4/evl-18/cpar-1/H04D03.2/his-74/pola-1/kle-2/set-9/hira-1/cec-8/Y73B3A.1	20	MF
GO:0004536	deoxyribonuclease activity	11/615	33/8106	1.81012e-05	0.000494388	0.000445384	crn-1/dna-2/exo-3/lem-3/mre-11/spo-11/F10C2.4/pole-1/exo-1/fan-1/mrt-1	11	MF
GO:0003887	DNA-directed DNA polymerase activity	6/615	13/8106	0.000201117	0.00439441	0.00395883	F10C2.4/pole-1/pola-1/polk-1/polh-1/rev-3	6	MF
GO:0031491	nucleosome binding	8/615	25/8106	0.000355394	0.00647114	0.00582971	hcp-3/hil-4/hil-5/hmg-3/isw-1/cpar-1/his-74/hira-1	8	MF
GO:0042393	histone binding	12/615	54/8106	0.000580635	0.00975913	0.0087918	hmg-3/hsr-9/asfl-1/nasp-1/nasp-2/lex-1/H04D03.2/phf-10/lsy-13/T19H12.2/cec-8/hat-1	12	MF
GO:0030371	translation repressor activity	5/615	11/8106	0.000776926	0.0125747	0.0113283	cpb-1/cpb-3/fog-1/oma-1/oma-2	5	MF
GO:0003727	single-stranded RNA binding	8/615	33/8106	0.00265558	0.0368035	0.0331556	gld-1/mex-3/mex-5/pos-1/rde-4/tdp-1/drh-3/rnp-8	8	MF
GO:0008061	chitin binding	8/615	33/8106	0.00265558	0.0368035	0.0331556	cpg-1/cht-1/cbd-1/cpg-2/cht-3/C39D10.7/R02F2.4/ule-1	8	MF
GO:0031492	nucleosomal DNA binding	5/615	14/8106	0.00277922	0.0368035	0.0331556	hcp-3/hil-4/hil-5/cpar-1/his-74	5	MF
GO:0043621	protein self-association	5/615	14/8106	0.00277922	0.0368035	0.0331556	glh-1/glh-2/glh-3/pgl-1/sepa-1	5	MF
GO:0008017	microtubule binding	11/615	65/8106	0.00907862	0.0922641	0.0831189	bmk-1/klp-15/klp-16/klp-18/klp-19/mei-1/spd-1/zen-4/maph-1.3/maph-1.2/ani-1	11	MF
GO:0005694	chromosome	120/617	377/9070	3.43975e-51	9.39051e-49	7.31399e-49	air-1/air-2/bub-1/cdc-6/cdt-1/ceh-39/csc-1/dna-2/ego-1/fzy-1/gad-1/hcp-1/hcp-2/hcp-3/hil-4/hil-5/him-3/him-5/him-6/him-14/him-17/his-68/hmg-3/htp-1/htp-2/htp-3/icp-1/ify-1/isw-1/klp-19/lem-2/lem-3/lin-53/lin-54/mcm-2/mcm-3/mcm-4/mdf-1/mdf-2/mei-1/mei-2/mes-2/mes-4/mlh-1/mre-11/mrg-1/npp-5/npp-15/pal-1/pam-1/plk-1/plk-2/pri-2/rad-51/rec-8/rfc-3/san-1/scc-1/scc-3/sep-1/set-1/spo-11/syp-1/syp-2/syp-…	120	CC
GO:0000228	nuclear chromosome	63/617	184/9070	9.34289e-29	8.50203e-27	6.62198e-27	air-1/air-2/bub-1/cdc-6/ceh-39/csc-1/dna-2/ego-1/him-3/him-14/him-17/hmg-3/htp-1/htp-2/htp-3/isw-1/klp-19/lin-54/mdf-2/mei-2/mes-4/mlh-1/mre-11/pal-1/pri-2/rad-51/rec-8/san-1/sep-1/syp-1/syp-2/syp-3/plrg-1/tim-1/ubc-12/zhp-3/drh-3/F10C2.4/ctf-4/pole-1/evl-18/R10H10.7/psf-1/zim-2/orc-1/mcm-10/pola-1/orc-5/smrc-1/smc-5/rpa-1/csr-1/phf-10/zhp-1/syp-4/hira-1/rpa-2/R02C2.1/htz-1/ruvb-2/cec-10/hat-1/mr…	63	CC
GO:0045495	pole plasm	32/617	69/9070	8.83505e-20	3.44567e-18	2.68373e-18	cgh-1/ego-1/meg-3/gld-1/gld-3/glh-1/glh-2/glh-3/glh-4/ife-1/mex-1/mex-3/mex-5/mex-6/oma-1/oma-2/pgl-1/pgl-3/pie-1/pos-1/ifet-1/puf-5/puf-8/snr-1/spn-4/drh-3/meg-1/wago-1/car-1/meg-4/csr-1/deps-1	32	CC
GO:0060293	germ plasm	32/617	69/9070	8.83505e-20	3.44567e-18	2.68373e-18	cgh-1/ego-1/meg-3/gld-1/gld-3/glh-1/glh-2/glh-3/glh-4/ife-1/mex-1/mex-3/mex-5/mex-6/oma-1/oma-2/pgl-1/pgl-3/pie-1/pos-1/ifet-1/puf-5/puf-8/snr-1/spn-4/drh-3/meg-1/wago-1/car-1/meg-4/csr-1/deps-1	32	CC
GO:0099080	supramolecular complex	80/617	457/9070	1.08418e-15	2.4665e-14	1.92109e-14	act-2/air-1/air-2/bmk-1/bub-1/cdt-1/cgh-1/ego-1/meg-3/gld-1/gld-3/glh-1/glh-2/glh-3/glh-4/hcp-1/hcp-2/hcp-3/icp-1/ife-1/ify-1/klp-15/klp-16/klp-18/klp-19/mdf-1/mdf-2/mei-1/mei-2/mex-1/mex-3/mex-5/mex-6/npp-5/npp-15/oma-1/oma-2/pal-1/pgl-1/pgl-3/pie-1/plk-1/plk-2/pos-1/ifet-1/puf-5/puf-8/rec-8/san-1/snr-1/spd-1/spn-4/tag-153/zen-4/maph-1.3/saps-1/drh-3/pch-2/maph-1.2/patr-1/spat-1/meg-1/smg-8/aipl…	80	CC
GO:0099086	synaptonemal structure	12/617	15/9070	3.33944e-12	5.36275e-11	4.17689e-11	him-3/him-14/htp-1/htp-2/htp-3/rec-8/syp-1/syp-2/syp-3/zhp-3/zhp-1/syp-4	12	CC
GO:0005938	cell cortex	29/617	130/9070	8.23449e-09	1.07048e-07	8.33768e-08	act-2/bub-1/cav-1/chs-1/dsh-2/gpa-16/klp-18/ect-2/let-99/pam-1/par-4/pod-1/sep-1/unc-59/unc-61/wrm-1/saps-1/egg-3/aipl-1/gla-3/ani-3/ani-1/cas-2/nop-1/rga-3/ani-2/egg-5/egg-4/zwl-1	29	CC
GO:0032993	protein-DNA complex	17/617	55/9070	6.843e-08	6.67192e-07	5.19656e-07	hcp-3/hil-4/hil-5/his-68/mes-2/pri-2/plrg-1/F10C2.4/evl-18/cpar-1/psf-1/his-74/pola-1/smrc-1/rpa-1/rpa-2/htz-1	17	CC
GO:0030496	midbody	9/617	16/9070	2.18652e-07	2.05835e-06	1.60319e-06	air-2/lem-3/plk-1/sep-1/unc-59/unc-61/zen-4/ani-1/cyk-7	9	CC
GO:0032153	cell division site	10/617	21/9070	3.50769e-07	3.192e-06	2.48615e-06	pod-1/sep-1/syx-4/unc-59/unc-61/zen-4/ani-3/ani-1/nop-1/ani-2	10	CC
GO:0005635	nuclear envelope	21/617	104/9070	5.25315e-06	4.34579e-05	3.3848e-05	ced-3/ima-2/xpo-2/lem-2/mdf-1/npp-2/npp-5/npp-9/npp-15/npp-16/npp-18/sep-1/sun-1/wee-1.3/npp-22/rtcb-1/ncbp-2/H04D03.2/samp-1/nemp-1/cec-8	21	CC
GO:0032154	cleavage furrow	8/617	17/9070	6.14775e-06	4.93628e-05	3.84472e-05	pod-1/sep-1/syx-4/unc-59/unc-61/zen-4/ani-1/nop-1	8	CC
GO:0090734	site of DNA damage	5/617	10/9070	0.000270954	0.00164379	0.0012803	gad-1/rad-51/polh-1/rpa-2/R02C2.1	5	CC
GO:1990234	transferase complex	40/617	339/9070	0.000415072	0.00246336	0.00191864	apc-10/cdk-7/cya-1/cyb-1/cyb-2.2/cyb-3/dro-1/ego-1/gld-3/mat-2/mrg-1/pri-2/skr-2/plrg-1/ubc-12/ubc-18/wrm-1/B0393.3/F10C2.4/rtfo-1/F26E4.4/pole-1/cec-7/pola-1/Y57A10A.31/such-1/ari-1.4/wdr-5.3/gtf-2E1/smc-5/phf-10/skpt-1/F56D2.2/R151.2/pigv-1/ruvb-2/rev-3/spsb-2/Y49F6B.9/wdr-4	40	CC
GO:0044815	DNA packaging complex	9/617	39/9070	0.000982682	0.00547494	0.00426427	hcp-3/hil-4/hil-5/his-68/mes-2/cpar-1/his-74/kle-2/htz-1	9	CC
GO:1990391	DNA repair complex	5/617	13/9070	0.00116521	0.00636207	0.00495523	him-14/mlh-1/msh-2/msh-5/msh-6	5	CC
GO:0099513	polymeric cytoskeletal fiber	21/617	150/9070	0.00120116	0.00642976	0.00500795	act-2/air-1/air-2/bmk-1/ify-1/klp-15/klp-16/klp-18/klp-19/mei-1/mei-2/rec-8/spd-1/zen-4/maph-1.3/saps-1/maph-1.2/aipl-1/rmd-1/ani-1/tpxl-1	21	CC
GO:0048471	perinuclear region of cytoplasm	14/617	85/9070	0.00164777	0.0086508	0.00673785	cav-1/ced-3/ced-9/gld-3/glh-1/mut-2/mut-7/mut-14/rsd-2/syx-4/wee-1.3/henn-1/ubxn-1/ubxn-3	14	CC
GO:0042575	DNA polymerase complex	5/617	14/9070	0.00171195	0.00881818	0.00686822	pri-2/F10C2.4/pole-1/pola-1/rev-3	5	CC
GO:0017053	transcription repressor complex	4/617	16/9070	0.0199961	0.0880471	0.0685773	dro-1/lin-53/lin-54/arid-1	4	CC
