# Supplementary material for: Improvement of Locomotion Caused by Lactococcus lactis subsp. lactis in the Model Organism Caenorhabditis elegans
Source: Nutrients. 2023 Oct 23;15(20):4482. doi: 10.3390/nu15204482 (PMC10610199; doi:10.3390/nu15204482)
Supplement: Supplementary file 1 [file nutrients-15-04482-s001.zip › Ali_Suppl_Nutrients2023/Table S4.xlsx]

## Sheet: Sheet1
Table S4: Genes downregulated in worms fed with OP50+LL12007
GeneID	TranscriptID	GeneName	baseMean	log2FoldChange	lfcSE	stat	pvalue	padj
WBGene00009661	F43G6.9.1	patr-1	7726.21	-0.380582	0.145196	-2.62116	0.00876302	0.0497264
WBGene00020347	T08B2.7a.1,T08B2.7b.1,T08B2.7c.1	ech-1.2	4905.16	-0.381207	0.138992	-2.74266	0.00609434	0.0393298
WBGene00018341	F42A10.5.2,F42A10.5.1	F42A10.5	3931.5	-0.381224	0.141866	-2.68721	0.00720517	0.0441312
WBGene00003914	F49E8.3a.1,F49E8.3b.1	pam-1	3118.92	-0.394686	0.149524	-2.63962	0.00829992	0.0480394
WBGene00018586	F48A11.5a.1,F48A11.5b.1,F48A11.5b.2,F48A11.5c.1,F48A11.5d.1,F48A11.5e.1	ubxn-3	4731.54	-0.395653	0.14099	-2.80625	0.00501214	0.0348172
WBGene00004465	T06D8.8.1,T06D8.8.2	rpn-9	3127.39	-0.398311	0.148848	-2.67596	0.00745155	0.0450179
WBGene00014087	ZK809.5a.1,ZK809.5b.1	ZK809.5	2913.03	-0.399178	0.145392	-2.74553	0.00604134	0.0390841
WBGene00015125	B0303.3.1,B0303.3.2	B0303.3	3024.32	-0.400523	0.143401	-2.79304	0.00522156	0.0357397
WBGene00008000	C38C10.2.1	slc-17.2	2557.81	-0.401461	0.15139	-2.65184	0.0080054	0.0470337
WBGene00004681	F52G2.2a.1,F52G2.2b.1,F52G2.2b.2,F52G2.2c.1,F52G2.2d.1	rsd-2	3071.97	-0.402381	0.147	-2.73729	0.00619471	0.0397965
WBGene00011912	T22C1.1.2,T22C1.1.1,T22C1.1.3	T22C1.1	2280.14	-0.40257	0.150326	-2.67797	0.007407	0.0448592
WBGene00020366	T08G2.3.1,T08G2.3.2	acdh-10	2056.17	-0.40396	0.150666	-2.68116	0.00733675	0.0445267
WBGene00011408	T04A8.6.1	nifk-1	2309.88	-0.405145	0.150247	-2.69652	0.00700685	0.0435407
WBGene00019767	M04F3.1.2,M04F3.1.1	rpa-2	2350.24	-0.410161	0.154403	-2.65642	0.00789749	0.0466748
WBGene00016202	C29E4.2.1	kle-2	1499.17	-0.410328	0.155237	-2.64323	0.00821184	0.0477308
WBGene00020412	T10E9.2.1	T10E9.2	1554.28	-0.410895	0.154366	-2.66183	0.00777178	0.0462288
WBGene00009103	F25B3.6.1	rtfo-1	4638.35	-0.412696	0.145456	-2.83725	0.00455039	0.0324191
WBGene00006795	Y50E8A.4b.1,Y50E8A.4c.1,Y50E8A.4a.1	unc-61	1663.14	-0.412839	0.154684	-2.66891	0.0076097	0.0456506
WBGene00004355	T07D4.3.1	rha-1	2714.68	-0.41347	0.1552	-2.66411	0.00771914	0.0460301
WBGene00004502	F29G9.5.1	rpt-2	6305.38	-0.413713	0.154244	-2.6822	0.00731402	0.0444164
WBGene00001511	ZK177.6.1	fzy-1	1684.66	-0.413797	0.15392	-2.68838	0.00717991	0.043999
WBGene00001584	F45E4.10a.1,F45E4.10b.2,F45E4.10a.2,F45E4.10b.1	nrde-4	1683.75	-0.414563	0.154054	-2.69103	0.00712319	0.0438422
WBGene00009141	F26A3.2a.2,F26A3.2b.2,F26A3.2a.1,F26A3.2b.1,F26A3.2c.1	ncbp-2	2065.92	-0.415693	0.152472	-2.72636	0.00640377	0.0406944
WBGene00001855	C18G1.5.1	hil-4	3283.69	-0.415814	0.151703	-2.74098	0.00612569	0.0394591
WBGene00004181	W02D9.1a.1,W02D9.1a.2,W02D9.1b.1,W02D9.1b.2	pri-2	2126.65	-0.416082	0.155012	-2.68418	0.0072707	0.0443167
WBGene00001983	E04A4.4a.1,E04A4.4b.1,E04A4.4b.2,E04A4.4c.1,E04A4.4c.2	hoe-1	1346.92	-0.416667	0.157616	-2.64355	0.00820415	0.0477093
WBGene00015329	C02B10.4.1	C02B10.4	2184.81	-0.417842	0.156793	-2.66493	0.00770042	0.0459843
WBGene00000257	F23B12.8b.1,F23B12.8a.1,F23B12.8a.2,F23B12.8b.2	bmk-1	2260.3	-0.41795	0.15616	-2.67641	0.00744154	0.0449801
WBGene00019971	R09A1.1a.1,R09A1.1b.1,R09A1.1c.1,R09A1.1d.1	ergo-1	5044.44	-0.418273	0.151421	-2.76232	0.00573916	0.0379668
WBGene00010641	K07G5.1.1,K07G5.1.2	crml-1	2857.92	-0.420297	0.150295	-2.79648	0.00516621	0.0354754
WBGene00020742	T23H2.3.1	T23H2.3	2556.53	-0.420316	0.150733	-2.78847	0.00529572	0.0360748
WBGene00004891	Y71D11A.2.1	smr-1	1513.87	-0.4217	0.1588	-2.65554	0.00791805	0.0467501
WBGene00009770	F46B6.5a.1,F46B6.5b.1,F46B6.5d.2,F46B6.5e.1,F46B6.5c.1,F46B6.5d.1	F46B6.5	3600.87	-0.422752	0.150086	-2.81674	0.00485145	0.0339772
WBGene00009365	F33H1.4.2,F33H1.4.1	F33H1.4	3567.15	-0.422921	0.148653	-2.84502	0.00444092	0.0320233
WBGene00004505	F56H1.4.1	rpt-5	2157.13	-0.423191	0.148152	-2.85646	0.00428395	0.0313231
WBGene00002985	C29A12.3a.1,C29A12.3b.1	lig-1	2290.54	-0.4233	0.153211	-2.76285	0.00572989	0.0379462
WBGene00003133	W10C6.1.1	mat-2	2179.43	-0.423889	0.149506	-2.83528	0.00457861	0.0325233
WBGene00008682	F11A10.1a.2,F11A10.1a.1,F11A10.1b.1	lex-1	6389.36	-0.423907	0.155676	-2.72301	0.00646896	0.0409479
WBGene00008645	F10C2.4.1	F10C2.4	1477.69	-0.424361	0.162051	-2.61869	0.00882669	0.0499455
WBGene00006571	Y75B8A.22.1,Y75B8A.22.2	tim-1	2873.54	-0.42485	0.150474	-2.82342	0.00475139	0.0334724
WBGene00006713	R01H2.6.1	ubc-18	2212.17	-0.426149	0.149464	-2.85118	0.0043557	0.0316996
WBGene00019953	R08C7.10b.1,R08C7.10a.1,R08C7.10e.1,R08C7.10c.1,R08C7.10d.1	wapl-1	2436.87	-0.426648	0.146405	-2.91416	0.00356646	0.027811
WBGene00008710	F11E6.7.1	F11E6.7	2885.52	-0.427517	0.156689	-2.72844	0.00636344	0.0405322
WBGene00004738	F18E2.3.1	scc-3	3042.26	-0.427757	0.156138	-2.73961	0.00615113	0.0395803
WBGene00016115	C25H3.6a.1,C25H3.6b,C25H3.6c	mdt-26	2476.88	-0.428452	0.160164	-2.67509	0.00747088	0.0450664
WBGene00009368	F33H2.5.1	pole-1	3169.37	-0.428485	0.156884	-2.73122	0.00630999	0.0402561
WBGene00018007	F33D11.10.1	F33D11.10	2026.26	-0.428489	0.15532	-2.75876	0.00580219	0.0381785
WBGene00008400	D2005.5.1	drh-3	1829.78	-0.42851	0.150959	-2.83858	0.00453145	0.0323573
WBGene00044638	F23A7.8.1	F23A7.8	2222.79	-0.428921	0.161846	-2.65017	0.00804511	0.0471051
WBGene00002059	F53A2.6b.2,F53A2.6a.1,F53A2.6a.2,F53A2.6b.1	ife-1	2763.91	-0.429706	0.154024	-2.78987	0.00527294	0.0359606
WBGene00004896	Y49F6B.4.1	smu-2	2813.01	-0.430157	0.147836	-2.90969	0.0036179	0.0280073
WBGene00008546	F07A11.2b.3,F07A11.2a.1,F07A11.2a.2,F07A11.2a.3,F07A11.2b.1,F07A11.2a.4,F07A11.2b.2	gfat-1	6128.04	-0.430721	0.142056	-3.03205	0.002429	0.0216672
WBGene00000121	F23B2.6.1	aly-2	7044.92	-0.43108	0.143949	-2.99466	0.00274751	0.0235091
WBGene00004953	F32H2.3.1,F32H2.3.2	spd-2	2387.22	-0.43125	0.159172	-2.70932	0.00674206	0.0422716
WBGene00004914	Y116A8C.42.1	snr-1	4012.89	-0.431488	0.156616	-2.75507	0.00586798	0.0383777
WBGene00009460	F36A2.13.1,F36A2.13.2	ubr-5	5793.67	-0.432293	0.152935	-2.82664	0.00470391	0.0332161
WBGene00006698	Y116A8C.35a.1,Y116A8C.35a.2,Y116A8C.35b.1,Y116A8C.35b.2	uaf-2	3677.13	-0.432378	0.148671	-2.90829	0.00363409	0.0280277
WBGene00011972	T23G11.7a.1,T23G11.7b.1	T23G11.7	2289	-0.432452	0.150124	-2.88062	0.00396888	0.0298214
WBGene00007101	B0024.11.1	B0024.11	1195.67	-0.433479	0.165143	-2.62488	0.008668	0.0494535
WBGene00000155	W03G9.4.1	app-1	1717.28	-0.434627	0.154065	-2.82106	0.0047865	0.0336602
WBGene00007978	C36B1.11.1	C36B1.11	1273.85	-0.434826	0.164284	-2.6468	0.00812574	0.0474147
WBGene00001412	T19C3.8.2,T19C3.8.1	fem-2	1213.6	-0.43532	0.164943	-2.63921	0.00830992	0.0480441
WBGene00009132	F25H8.2.1	F25H8.2	1085.89	-0.435663	0.164119	-2.65455	0.00794146	0.0468102
WBGene00006804	Y37D8A.13.1	unc-71	1961.69	-0.435943	0.163525	-2.66592	0.00767789	0.0458985
WBGene00019627	K10D2.1a.1,K10D2.1b,K10D2.1c.1	hira-1	1248.65	-0.435965	0.161585	-2.69805	0.00697461	0.0434081
WBGene00020287	T06A10.4a.1,T06A10.4a.2,T06A10.4b.1	lsy-13	1187.67	-0.436838	0.165227	-2.64387	0.00819642	0.0476876
WBGene00013998	ZK550.4.1	gtf-2E1	1462.33	-0.437401	0.16067	-2.72236	0.00648175	0.0409834
WBGene00002275	W01G7.5.1	lem-2	1361.83	-0.438285	0.165554	-2.64738	0.00811179	0.0473564
WBGene00015687	C10G11.7a.1,C10G11.7a.2,C10G11.7a.3,C10G11.7b	chdp-1	7315.22	-0.438434	0.167502	-2.61749	0.0088579	0.0499803
WBGene00012600	Y38E10A.22a.1,Y38E10A.22b.1,Y38E10A.22c.1	Y38E10A.22	1593.65	-0.43903	0.154303	-2.84524	0.00443778	0.0320233
WBGene00016632	C44B7.12.1	C44B7.12	1498.78	-0.439045	0.159063	-2.7602	0.00577668	0.0381139
WBGene00001061	T23G7.1.1,T23G7.1.2	dpl-1	1310.17	-0.439917	0.163293	-2.69403	0.00705937	0.0436855
WBGene00020696	T22F3.3a.1,T22F3.3b.1,T22F3.3c.1,T22F3.3d.1	pygl-1	14246.3	-0.440963	0.139373	-3.16391	0.00155665	0.0161905
WBGene00002855	C05D11.12.1,C05D11.12.2	let-721	3010.38	-0.441028	0.149093	-2.95807	0.00309572	0.0254334
WBGene00022037	Y65B4BL.5b.1,Y65B4BL.5c.1,Y65B4BL.5a.1	acs-13	9935.68	-0.441325	0.159564	-2.76583	0.00567788	0.0377117
WBGene00004326	T20G5.11.1	rde-4	2008.15	-0.441929	0.149178	-2.96243	0.00305221	0.0251874
WBGene00022603	ZC404.9.1	gck-2	1718.98	-0.442461	0.166538	-2.65682	0.00788809	0.0466718
WBGene00008035	C39E9.12.1	C39E9.12	2729.68	-0.443521	0.15029	-2.9511	0.00316648	0.025789
WBGene00012484	Y18D10A.17.1	car-1	10496	-0.443958	0.163999	-2.70707	0.00678792	0.0425116
WBGene00022831	ZK973.2.1,ZK973.2.2	cec-10	2647.53	-0.444239	0.152666	-2.90987	0.00361574	0.0280073
WBGene00020558	T19B4.5.1	T19B4.5	1634.91	-0.445094	0.165347	-2.69187	0.00710528	0.0438422
WBGene00006481	D1054.15a.1,D1054.15a.2,D1054.15a.3,D1054.15b.1	plrg-1	1944.76	-0.44516	0.151844	-2.93169	0.00337126	0.0267776
WBGene00017134	EEED8.3.1	EEED8.3	1891.6	-0.445177	0.156478	-2.84499	0.00444128	0.0320233
WBGene00006447	C25A1.3.1	tag-72	1112.65	-0.445415	0.169776	-2.62355	0.00870183	0.0495094
WBGene00001320	ZK809.4a.1,ZK809.4c.1	ent-1	1846.58	-0.445936	0.15503	-2.87645	0.00402172	0.0300486
WBGene00003036	K07A1.12.1	lin-53	2321.75	-0.446221	0.149565	-2.98346	0.00285005	0.0240256
WBGene00005023	T24D1.1c.1,T24D1.1b.1,T24D1.1a.1	sqv-5	2369.38	-0.44642	0.159429	-2.80012	0.00510835	0.0352603
WBGene00003912	C38D4.6a.1,C38D4.6a.2,C38D4.6b.1,C38D4.6c.1,C38D4.6c.2,C38D4.6c.3,C38D4.6c.4	pal-1	1258.25	-0.447181	0.161863	-2.76272	0.00573221	0.0379462
WBGene00007710	C25A1.9a.1,C25A1.9b.1	rsa-1	1786.51	-0.447514	0.15636	-2.86208	0.0042087	0.0310003
WBGene00014258	ZK1320.9.1	ZK1320.9	1715.02	-0.448403	0.153882	-2.91395	0.00356884	0.0278114
WBGene00002027	T05F1.6.1	hsr-9	8618.33	-0.449299	0.155246	-2.8941	0.00380246	0.0289713
WBGene00011747	T13F2.7.1	sna-2	2500.29	-0.449346	0.152088	-2.95451	0.00313167	0.0255939
WBGene00016151	C27A2.1.1	smc-5	2441.63	-0.449469	0.160653	-2.79776	0.00514577	0.035396
WBGene00015915	C17G10.1.1,C17G10.1.2	C17G10.1	1292.87	-0.449661	0.158407	-2.83865	0.00453054	0.0323573
WBGene00000794	Y47G6A.8.1,Y47G6A.8.2	crn-1	2691.81	-0.45036	0.152755	-2.94825	0.00319577	0.0258966
WBGene00020687	T22D1.10.1,T22D1.10.2	ruvb-2	1982.27	-0.450433	0.151134	-2.98037	0.00287905	0.0241678
WBGene00002169	F37A4.8.1	isw-1	4396.16	-0.450661	0.15063	-2.99184	0.00277303	0.0236093
WBGene00007167	B0393.2.2,B0393.2.1	rbg-3	2124.98	-0.450871	0.148202	-3.04228	0.00234794	0.0211372
WBGene00011329	T01D3.5.1,T01D3.5.2	zipt-9	1443.15	-0.451003	0.156119	-2.88885	0.00386656	0.0293104
WBGene00011985	T24D1.2.1	T24D1.2	2044.87	-0.451169	0.160752	-2.80661	0.00500657	0.0347991
WBGene00010720	K09E4.2a.1,K09E4.2b.1	algn-3	1686.65	-0.45127	0.169661	-2.65984	0.00781783	0.0464104
WBGene00003802	Y56A3A.17.2,Y56A3A.17.1	npp-16	1163.36	-0.451444	0.162465	-2.77872	0.00545731	0.0369024
WBGene00019011	F57C9.4a.1,F57C9.4b.1,F57C9.4c.1	F57C9.4	1338.6	-0.452204	0.160514	-2.81723	0.004844	0.0339772
WBGene00011451	T04H1.5.1	T04H1.5	1055.62	-0.452481	0.16408	-2.75769	0.00582113	0.0382386
WBGene00021270	Y23H5A.3.1	pid-3	1008.68	-0.453215	0.168576	-2.68849	0.00717757	0.043999
WBGene00017801	F26A1.1.1	F26A1.1	1217.61	-0.453739	0.162068	-2.79968	0.00511538	0.0352681
WBGene00017125	E04F6.5a.2,E04F6.5a.1,E04F6.5b	acdh-12	1375.14	-0.45481	0.171316	-2.65479	0.00793566	0.0468079
WBGene00004217	C32E8.8.1	ptr-2	3283.53	-0.454859	0.144649	-3.14457	0.0016633	0.0169331
WBGene00001513	T05H4.14.1	gad-1	2229.05	-0.455391	0.156265	-2.91423	0.00356569	0.027811
WBGene00006977	F59B2.6.1	zif-1	1519.23	-0.455747	0.154369	-2.95232	0.00315395	0.025735
WBGene00008729	F13B12.1.1	F13B12.1	2680.58	-0.455985	0.16047	-2.84156	0.00448929	0.0322303
WBGene00003795	F59A2.1a.1,F59A2.1a.2,F59A2.1a.3,F59A2.1b.1,F59A2.1b.2,F59A2.1b.3	npp-9	9468.37	-0.456248	0.14663	-3.11155	0.00186106	0.018368
WBGene00004179	C01G5.2	prg-2	947.746	-0.456625	0.173656	-2.62948	0.00855145	0.0489906
WBGene00004388	K02F3.11.1	rnp-5	2503.53	-0.45663	0.149718	-3.04994	0.00228888	0.0208221
WBGene00001874	T09E8.2.1	him-17	2310.48	-0.456634	0.156684	-2.91436	0.00356423	0.027811
WBGene00000815	Y38C1AA.2.1	csn-3	1415.88	-0.45726	0.161186	-2.83684	0.00455618	0.0324218
WBGene00022531	ZC155.3.1	morc-1	1902.76	-0.458243	0.165436	-2.76991	0.00560713	0.0374826
WBGene00004339	C39E9.13.1	rfc-3	1642.06	-0.458389	0.15871	-2.88822	0.00387423	0.0293141
WBGene00013461	Y67H2A.2a.1,Y67H2A.2d.1,Y67H2A.2c.1,Y67H2A.2b.1	Y67H2A.2	1678.01	-0.458436	0.155729	-2.9438	0.00324209	0.026151
WBGene00003804	Y43F4B.4.1	npp-18	1147.54	-0.459122	0.167778	-2.73648	0.00621007	0.0397986
WBGene00004385	K08D10.4.1	rnp-2	1406.23	-0.459198	0.167036	-2.7491	0.005976	0.0388716
WBGene00011559	T07C4.1.1,T07C4.1.2	umps-1	1508.42	-0.459502	0.160788	-2.85781	0.0042657	0.0312278
WBGene00010093	F55C5.4.1	capg-2	2086.23	-0.460125	0.152029	-3.02655	0.00247362	0.0219506
WBGene00000079	H15N14.1e.1,H15N14.1g.1,H15N14.1c.1,H15N14.1d.1,H15N14.1f.1	adr-1	2268.85	-0.460332	0.162207	-2.83792	0.00454081	0.0323702
WBGene00012907	Y46G5A.17.1	cpt-1	6466.28	-0.462241	0.148587	-3.11092	0.00186505	0.018377
WBGene00022458	Y110A7A.8.1	prp-31	2255.77	-0.462575	0.14885	-3.10765	0.00188583	0.0184904
WBGene00009668	F43G9.5.1	cfim-1	1274.4	-0.463197	0.159211	-2.90933	0.00362208	0.0280073
WBGene00014114	ZK856.13.1	tftc-3	1586.21	-0.463237	0.167707	-2.76218	0.00574167	0.0379668
WBGene00014058	ZK673.2.1	ZK673.2	5195.23	-0.463596	0.159586	-2.905	0.00367255	0.0282333
WBGene00008166	C47G2.5a.1,C47G2.5b.1,C47G2.5c.1	saps-1	2289.61	-0.463728	0.163497	-2.83631	0.00456386	0.0324572
WBGene00004463	F49C12.8.1	rpn-7	3113.97	-0.46415	0.145067	-3.19955	0.00137644	0.0149009
WBGene00000423	T07C4.8.1	ced-9	1886.96	-0.464288	0.162989	-2.84858	0.00439146	0.0318552
WBGene00022420	Y102E9.2a.1,Y102E9.2b.1	wdr-4	2283.16	-0.464365	0.149902	-3.09778	0.00194973	0.0188695
WBGene00004721	ZC328.4.1	san-1	1325.52	-0.464843	0.160945	-2.88821	0.0038744	0.0293141
WBGene00006638	T14G10.6.1	tsp-12	875.291	-0.465017	0.176096	-2.64069	0.00827369	0.0479662
WBGene00007500	C09H10.6.1	nasp-1	4049.73	-0.465032	0.14377	-3.23456	0.00121828	0.0138471
WBGene00003919	Y59A8B.14a.1,Y59A8B.14c.1,Y59A8B.14b.1	par-4	1146.57	-0.465174	0.173379	-2.68298	0.00729687	0.0443953
WBGene00014000	ZK550.6.1	ZK550.6	1011.38	-0.465355	0.175235	-2.6556	0.00791671	0.0467501
WBGene00018011	F33E11.3.1	F33E11.3	1940.51	-0.465385	0.158837	-2.92996	0.00339001	0.0268989
WBGene00002297	T19E10.1a.1,T19E10.1b.1,T19E10.1a.2,T19E10.1b.2	ect-2	1930.19	-0.465876	0.159108	-2.92804	0.00341107	0.0270041
WBGene00017733	F23C8.4.1,F23C8.4.2	ubxn-1	1754.41	-0.467668	0.1627	-2.87442	0.0040477	0.0301538
WBGene00020107	R151.2d.1,R151.2d.2,R151.2b.4,R151.2b.1,R151.2b.2,R151.2a.1,R151.2b.3,R151.2c.1	R151.2	2484.22	-0.468101	0.153537	-3.04879	0.00229767	0.0208653
WBGene00003160	C50F4.11.1	mdf-1	1406.26	-0.468616	0.166507	-2.8144	0.00488683	0.0341251
WBGene00022775	ZK616.5.1	ZK616.5	710.356	-0.469105	0.177799	-2.63839	0.00833	0.0480905
WBGene00003406	Y37D8A.9b.1,Y37D8A.9a.1	mrg-1	2014.49	-0.469819	0.15263	-3.07817	0.00208277	0.0197417
WBGene00017759	F23H11.3.1,F23H11.3.2	sucl-2	1091.21	-0.469849	0.170137	-2.76159	0.005752	0.037993
WBGene00011687	T10C6.5.1	cwc-15	4683.29	-0.470032	0.151824	-3.09591	0.00196209	0.0189584
WBGene00017837	F26G1.1.1	F26G1.1	1738.72	-0.470287	0.160008	-2.93915	0.00329111	0.0264394
WBGene00009284	F31C3.2a.1,F31C3.2b.1	F31C3.2	1886.51	-0.470918	0.156042	-3.01788	0.00254547	0.0223586
WBGene00000099	B0207.4.1	air-2	1198.88	-0.470959	0.165342	-2.8484	0.00439401	0.0318552
WBGene00001830	T06E4.1.1,T06E4.1.2	hcp-2	3380.21	-0.471444	0.152033	-3.10093	0.00192911	0.0187305
WBGene00008219	C50B6.3b.1,C50B6.3a.1	C50B6.3	1590.75	-0.47223	0.162307	-2.90949	0.00362023	0.0280073
WBGene00009385	F35B12.5a.1,F35B12.5a.2,F35B12.5c.1,F35B12.5b,F35B12.5c.2	sas-5	1791.93	-0.472285	0.166179	-2.84203	0.00448276	0.0322303
WBGene00011834	T19B10.6.1,T19B10.6.2,T19B10.6.3	dvc-1	1395.42	-0.472429	0.157183	-3.0056	0.00265056	0.0229421
WBGene00001812	F43E2.4.1	haf-2	1111.64	-0.472992	0.168346	-2.80965	0.00495951	0.0345519
WBGene00003405	ZC302.1.1,ZC302.1.2,ZC302.1.3	mre-11	1508.54	-0.473145	0.15854	-2.98439	0.00284147	0.0239701
WBGene00020031	R12E2.2.1	suco-1	3977.44	-0.473564	0.157919	-2.99877	0.00271069	0.0232273
WBGene00006916	C26H9A.1b.1,C26H9A.1c.1,C26H9A.1a.1	vha-7	1837.91	-0.473844	0.156883	-3.02037	0.00252462	0.0222383
WBGene00011489	T05F1.2.1	T05F1.2	2404.59	-0.473979	0.159172	-2.97778	0.00290342	0.0243148
WBGene00009921	F52B5.2.1	F52B5.2	1054.5	-0.474175	0.17042	-2.78238	0.00539614	0.0365715
WBGene00017357	F10E9.5.1	F10E9.5	901.177	-0.474293	0.173328	-2.73639	0.00621167	0.0397986
WBGene00022586	ZC308.4a.1,ZC308.4b.1	ZC308.4	648.886	-0.474294	0.180911	-2.62169	0.0087495	0.0496761
WBGene00000774	F56A8.6.1,F56A8.6.2	cpf-2	1578.71	-0.474725	0.161023	-2.94818	0.00319646	0.0258966
WBGene00003504	ZK1098.8.1	mut-7	1365.12	-0.475172	0.162374	-2.92641	0.00342898	0.02711
WBGene00007118	B0240.4.1	npp-22	1278.92	-0.475231	0.167091	-2.84414	0.00445314	0.0320894
WBGene00004781	T26A5.7a.1,T26A5.7b.1	set-1	2252.43	-0.475298	0.154192	-3.0825	0.00205267	0.019565
WBGene00018319	F41H10.6b.2,F41H10.6c.1,F41H10.6d.2,F41H10.6b.1,F41H10.6d.1,F41H10.6a.2,F41H10.6a.1	hda-6	2095.83	-0.47559	0.154158	-3.08507	0.00203501	0.0194587
WBGene00013596	Y87G2A.7.1	nyn-2	1172.32	-0.475969	0.169375	-2.81015	0.00495177	0.0345382
WBGene00010542	K03H1.7.1	K03H1.7	702.091	-0.476395	0.180653	-2.63707	0.00836251	0.0481764
WBGene00008380	D1054.14.1	prp-38	1841.88	-0.476691	0.1613	-2.95531	0.00312358	0.025557
WBGene00009731	F45G2.3.1	exo-1	929.91	-0.476811	0.168952	-2.82217	0.00476997	0.0335638
WBGene00003421	F09E8.3a.1,F09E8.3b.1	msh-5	963.432	-0.476867	0.177223	-2.69077	0.00712867	0.0438422
WBGene00009272	F30F8.3.1	gras-1	1794.52	-0.476972	0.157022	-3.03762	0.00238454	0.0213982
WBGene00004391	T23G5.1.1,T23G5.1.2	rnr-1	5064.75	-0.477152	0.151481	-3.1499	0.00163325	0.0167125
WBGene00008877	F16A11.2a.1,F16A11.2b	rtcb-1	813.182	-0.478149	0.174716	-2.73672	0.0062055	0.0397986
WBGene00009305	F32A7.4.1	F32A7.4	1279.74	-0.478837	0.165652	-2.89063	0.00384476	0.0291822
WBGene00021486	Y40B10A.1a.1,Y40B10A.1b.1	lbp-9	7493.17	-0.479282	0.143571	-3.3383	0.000843	0.0107955
WBGene00000408	Y39G10AL.3.1,Y39G10AL.3.2,Y39G10AL.3.3	cdk-7	966.735	-0.479473	0.171817	-2.7906	0.00526105	0.0359
WBGene00011068	R06F6.4.2,R06F6.4.1	set-14	937.571	-0.479671	0.173363	-2.76686	0.00565982	0.0376727
WBGene00017826	F26F4.4.1,F26F4.4.2	tag-340	850.499	-0.479863	0.178326	-2.69093	0.00712541	0.0438422
WBGene00009159	F26E4.4.1	F26E4.4	1054.51	-0.480257	0.167841	-2.86138	0.00421797	0.0310494
WBGene00011324	T01C3.9.1	hrde-2	855.511	-0.480776	0.183241	-2.62374	0.00869708	0.0495094
WBGene00019357	K03B4.7a.1,K03B4.7b.1	cpg-8	1371.72	-0.480907	0.181819	-2.64497	0.00816977	0.0475788
WBGene00016182	C28C12.12.1	C28C12.12	691.601	-0.481045	0.179995	-2.67254	0.00752794	0.0453101
WBGene00020647	T21D12.3.2,T21D12.3.1	pqbp-1.1	1464.16	-0.481366	0.16591	-2.90136	0.00371547	0.0284718
WBGene00001829	ZK1055.1.1	hcp-1	6549.38	-0.481527	0.165168	-2.91538	0.00355258	0.0278041
WBGene00019766	M4.1a.1,M4.1b.1	M4.1	2697.54	-0.481846	0.163972	-2.93859	0.00329711	0.0264698
WBGene00018483	F45F2.11a.1,F45F2.11b.1	F45F2.11	1013.19	-0.481873	0.166325	-2.89718	0.00376534	0.0287619
WBGene00005007	C27B7.1a.1,C27B7.1b.1	spr-2	3809.39	-0.482009	0.14984	-3.21683	0.00129615	0.0143163
WBGene00008081	C44B9.4.1	athp-1	1832.67	-0.4823	0.176078	-2.73912	0.00616034	0.0396183
WBGene00011939	T23B5.1a.1,T23B5.1b.1	prmt-9	1318.85	-0.4826	0.161281	-2.9923	0.00276887	0.0235906
WBGene00022646	ZK40.1.2,ZK40.1.1	acl-9	1284.32	-0.483514	0.160909	-3.00488	0.00265685	0.0229633
WBGene00004094	Y110A7A.18.1	ppw-2	1282.32	-0.483909	0.179368	-2.69785	0.00697893	0.0434124
WBGene00008921	F17C11.10.2,F17C11.10.1	ctf-4	3024.18	-0.483994	0.148867	-3.25119	0.00114923	0.013438
WBGene00002229	Y43F4B.6.1	klp-19	6044.4	-0.485193	0.158393	-3.06323	0.00218963	0.02024
WBGene00016421	C34G6.5.1	cdc-7	869.778	-0.485331	0.175142	-2.77108	0.00558715	0.0374417
WBGene00006988	F59E12.2.2,F59E12.2.1	zyg-1	940.553	-0.48546	0.174951	-2.77483	0.00552299	0.0371366
WBGene00003158	ZK632.1a.1,ZK632.1b.1	mcm-6	3038.48	-0.486234	0.159397	-3.05046	0.00228489	0.0208164
WBGene00010051	F54D5.5a.1,F54D5.5b.1	F54D5.5	1665.19	-0.486893	0.164622	-2.95765	0.00309995	0.0254506
WBGene00013024	Y49A3A.1.1	cept-2	1776.14	-0.486946	0.166705	-2.921	0.00348906	0.027458
WBGene00010002	F53F8.5.1	F53F8.5	1691.79	-0.487393	0.158882	-3.06764	0.00215757	0.0200952
WBGene00018948	F56C9.3.1,F56C9.3.2	F56C9.3	1070.53	-0.487695	0.170882	-2.85398	0.00431749	0.0315298
WBGene00001161	Y102A5C.18.1	efl-1	1437.35	-0.488247	0.163971	-2.97765	0.00290469	0.0243148
WBGene00001102	C27A2.6.1	dsh-2	1777.2	-0.488436	0.156655	-3.11792	0.00182133	0.0180803
WBGene00018321	F41H10.11.1,F41H10.11.2	sand-1	942.285	-0.488977	0.176414	-2.77175	0.00557557	0.0373851
WBGene00016803	C50C3.8.1	bath-42	2784.61	-0.48906	0.148779	-3.28716	0.00101202	0.0124035
WBGene00017606	F19F10.10.1	ets-6	1004.42	-0.489225	0.185998	-2.63027	0.00853168	0.0489008
WBGene00012641	Y39A1A.1b.1,Y39A1A.1a.1,Y39A1A.1c.1,Y39A1A.1d.1	epg-6	1619.23	-0.489966	0.167574	-2.92388	0.00345697	0.0273133
WBGene00021541	Y42H9B.3.1	Y42H9B.3	603.655	-0.491079	0.18461	-2.66008	0.00781214	0.0463996
WBGene00007109	B0035.6.1	edg-1	1271.67	-0.491237	0.163066	-3.0125	0.00259104	0.0226234
WBGene00017696	F22B7.6a.1,F22B7.6b.1	polk-1	1038.03	-0.492096	0.172491	-2.85287	0.00433259	0.0315822
WBGene00020936	W02D3.11a.1,W02D3.11b.1	hrpf-1	3005.85	-0.492644	0.164863	-2.9882	0.00280628	0.0237697
WBGene00012241	W04A8.6a.1,W04A8.6b.1	W04A8.6	1909.23	-0.492651	0.155644	-3.16524	0.00154956	0.0161462
WBGene00000786	C25B8.3a.1,C25B8.3c.1,C25B8.3b.1	cpr-6	7213.75	-0.493066	0.142794	-3.45298	0.000554	0.00819649
WBGene00017548	F18A1.7.1	F18A1.7	1849.44	-0.493136	0.155447	-3.17237	0.00151199	0.0158513
WBGene00006613	ZC376.5.1	trm-1	700.906	-0.493159	0.179746	-2.74364	0.00607626	0.0392676
WBGene00007513	C10C6.5.1,C10C6.5.2	wht-2	743.141	-0.494461	0.18029	-2.74259	0.00609575	0.0393298
WBGene00003132	Y110A7A.17a.1,Y110A7A.17b.1	mat-1	2811.4	-0.494493	0.167639	-2.94975	0.00318033	0.0258797
WBGene00003499	K04F10.6a.1,K04F10.6b.1	mut-2	826.126	-0.494972	0.181335	-2.7296	0.00634119	0.0404318
WBGene00001372	R09B3.1a.1,R09B3.1a.2,R09B3.1b.1	exo-3	1193.87	-0.495218	0.163784	-3.0236	0.00249783	0.0220999
WBGene00008686	F11A10.5.1	F11A10.5	2293.13	-0.495622	0.156714	-3.1626	0.00156369	0.0162087
WBGene00022830	ZK973.1.1	ZK973.1	3851.61	-0.495626	0.156974	-3.15737	0.00159198	0.0164166
WBGene00017263	F08F3.6.1	F08F3.6	1088.92	-0.495634	0.167919	-2.95162	0.00316108	0.0257757
WBGene00017546	F18A1.5.1	rpa-1	3879.39	-0.495916	0.149477	-3.31768	0.000908	0.0114095
WBGene00012767	Y41E3.9a.1,Y41E3.9b.1,Y41E3.9c.1	fcd-2	1026.95	-0.495986	0.175055	-2.83331	0.00460686	0.0326659
WBGene00010061	F54E12.2.2,F54E12.2.1	F54E12.2	3795.75	-0.496105	0.154018	-3.22109	0.00127704	0.0141969
WBGene00021012	W03G1.6c.1,W03G1.6a.1,W03G1.6e.1,W03G1.6g.1,W03G1.6b.1,W03G1.6d.1,W03G1.6f.1,W03G1.6h.1	pig-1	1299.85	-0.496642	0.163371	-3.03996	0.00236607	0.0212484
WBGene00022203	Y73B3A.1.1	Y73B3A.1	1690.87	-0.496767	0.171836	-2.89093	0.00384103	0.0291723
WBGene00000098	K07C11.2.2,K07C11.2.1	air-1	1985.95	-0.496842	0.153078	-3.24568	0.00117169	0.0135943
WBGene00017988	F32D1.9a.2,F32D1.9b.2,F32D1.9a.1,F32D1.9b.1	fipp-1	4198.33	-0.497629	0.155411	-3.20201	0.0013647	0.0148528
WBGene00000935	F56D1.7.1	daz-1	3443.62	-0.49764	0.170293	-2.92226	0.00347501	0.0273835
WBGene00009937	F52F12.4.1,F52F12.4.2	lsl-1	636.014	-0.497655	0.18611	-2.67398	0.00749565	0.0451702
WBGene00000165	Y48G8AL.14.1	aps-3	766.983	-0.498011	0.175309	-2.84076	0.00450061	0.0322373
WBGene00002254	F40F4.2.1,F40F4.2.2	lbp-2	4493.49	-0.498129	0.1664	-2.99356	0.00275743	0.0235266
WBGene00019842	R02F11.4.1	R02F11.4	1120.94	-0.498327	0.163083	-3.05566	0.00224568	0.0205662
WBGene00011156	R09B3.3.1	rbm-3.2	10667.8	-0.498475	0.152654	-3.26539	0.00109315	0.0130242
WBGene00004050	E02H1.4.1,E02H1.4.2	parp-2	1556.22	-0.498696	0.154929	-3.21887	0.00128697	0.0142676
WBGene00010502	K02C4.3a.1,K02C4.3b.1,K02C4.3c.1,K02C4.3d.1,K02C4.3e.1	K02C4.3	2304.87	-0.498804	0.15862	-3.14464	0.00166292	0.0169331
WBGene00000888	C34D4.12a.1,C34D4.12b.1	cyn-12	974.978	-0.49922	0.17974	-2.77745	0.00547867	0.037005
WBGene00001973	C32F10.5.1	hmg-3	2962.91	-0.499564	0.150665	-3.31572	0.000914	0.0114735
WBGene00011282	R74.8a.2,R74.8b.2,R74.8a.1,R74.8b.1	R74.8	4792.24	-0.500726	0.15208	-3.29251	0.000993	0.0122201
WBGene00006974	M03D4.1c.1,M03D4.1a.1,M03D4.1b.1,M03D4.1d.1,M03D4.1d.2,M03D4.1e.1,M03D4.1f.1,M03D4.1f.2	zen-4	2864.44	-0.500902	0.146728	-3.41382	0.000641	0.00896289
WBGene00017816	F26B1.2a.1,F26B1.2e.1,F26B1.2c.2,F26B1.2b.1,F26B1.2c.1,F26B1.2d.1	hrpk-1	2298.14	-0.500997	0.154858	-3.2352	0.00121557	0.0138471
WBGene00019947	R08C7.3.2,R08C7.3.3,R08C7.3.1	htz-1	6741.86	-0.50115	0.143033	-3.50373	0.000459	0.00709052
WBGene00015746	C13F10.7.1,C13F10.7.2	C13F10.7	1790.33	-0.501713	0.159002	-3.1554	0.00160278	0.0164995
WBGene00007168	B0393.3.1	B0393.3	2646.91	-0.502068	0.153568	-3.26935	0.00107797	0.0129179
WBGene00018964	F56D2.2.1	F56D2.2	871.202	-0.502258	0.174291	-2.88172	0.0039551	0.0297553
WBGene00021192	Y14H12B.2.1	Y14H12B.2	871.596	-0.502302	0.175782	-2.85753	0.00426953	0.0312368
WBGene00003246	R06B9.6.1	mig-14	937.032	-0.502364	0.17726	-2.83406	0.00459612	0.032609
WBGene00018833	F54F2.5a.1,F54F2.5b.1	ztf-1	780.413	-0.502781	0.174776	-2.87672	0.00401835	0.0300475
WBGene00011835	T19B10.8.1	T19B10.8	1247.5	-0.503408	0.164902	-3.05277	0.00226739	0.0207012
WBGene00008005	C38D4.4.1	C38D4.4	759.309	-0.503468	0.187204	-2.68941	0.00715793	0.0439318
WBGene00006737	Y38A8.3a.1,Y38A8.3a.2,Y38A8.3b.1,Y38A8.3b.2,Y38A8.3c.1	ulp-2	976.73	-0.503639	0.175126	-2.87586	0.00402925	0.0300673
WBGene00010465	K01D12.6.1	K01D12.6	650.824	-0.503707	0.181878	-2.76947	0.00561469	0.0374826
WBGene00044258	Y57G11C.51.1,Y57G11C.51.2	Y57G11C.51	657.08	-0.50455	0.188067	-2.68283	0.00730026	0.0443953
WBGene00003222	Y2H9A.1.1	mes-4	1665.55	-0.504596	0.158524	-3.18309	0.00145713	0.015466
WBGene00002047	Y39G10AR.13b.1,Y39G10AR.13a.1,Y39G10AR.13a.2	icp-1	3100.12	-0.504645	0.160802	-3.13829	0.00169935	0.0172003
WBGene00003510	F40G9.11.1	mxl-2	541.026	-0.50466	0.188988	-2.67033	0.00757768	0.0455042
WBGene00017643	F20D12.4.1,F20D12.4.2,F20D12.4.3	czw-1	2103.91	-0.504944	0.155665	-3.24379	0.0011795	0.0136452
WBGene00013436	Y66D12A.10.1	Y66D12A.10	632.205	-0.505305	0.183908	-2.7476	0.0060033	0.0389222
WBGene00010770	K11D2.4a.1,K11D2.4e.1,K11D2.4c.1,K11D2.4b.1,K11D2.4d.1	K11D2.4	683.158	-0.505913	0.182783	-2.76784	0.00564295	0.037605
WBGene00012716	Y39E4B.5.1	Y39E4B.5	650.656	-0.506124	0.190927	-2.65087	0.00802838	0.0470819
WBGene00009507	F37D6.1.1	mus-101	1141.5	-0.506902	0.172761	-2.93413	0.00334486	0.02668
WBGene00003413	Y43F8C.12.1	mrp-7	1828.99	-0.507091	0.162107	-3.12812	0.00175927	0.0176399
WBGene00003157	R10E4.4.1,R10E4.4.2	mcm-5	3064.61	-0.507093	0.149548	-3.39085	0.000697	0.00947474
WBGene00017397	F12A10.8.2,F12A10.8.1	F12A10.8	530.617	-0.507254	0.191561	-2.648	0.00809684	0.047305
WBGene00012104	T27F6.4.1	sygl-1	1120.3	-0.507507	0.172328	-2.945	0.00322951	0.0260671
WBGene00011994	T24F1.2.1	samp-1	2633.83	-0.507508	0.155442	-3.26493	0.00109491	0.0130322
WBGene00009286	F31C3.4.1	zipt-1	938.022	-0.507913	0.167412	-3.03392	0.00241402	0.021609
WBGene00004984	ZC404.8.1,ZC404.8.2	spn-4	10445.5	-0.508028	0.139583	-3.63962	0.000273	0.00507163
WBGene00013214	Y54G11A.3.1	Y54G11A.3	706.159	-0.508101	0.182979	-2.77683	0.00548922	0.0370136
WBGene00003791	F07A11.3.1	npp-5	1319.72	-0.508183	0.158472	-3.20678	0.00134231	0.014711
WBGene00017607	F19F10.11a.1,F19F10.11b.1	F19F10.11	1239.93	-0.508341	0.169444	-3.00005	0.00269938	0.0231802
WBGene00020827	T26A8.4.1	T26A8.4	1393.4	-0.509442	0.167034	-3.04992	0.002289	0.0208221
WBGene00015146	B0336.6.1,B0336.6.2	abi-1	1486.23	-0.509546	0.165746	-3.07425	0.00211032	0.0198672
WBGene00017165	F01F1.11.1	F01F1.11	759.364	-0.50961	0.178286	-2.85839	0.00425799	0.031203
WBGene00001838	Y51H1A.5.1	hda-10	929.651	-0.509676	0.182236	-2.79678	0.00516142	0.0354629
WBGene00013128	Y52B11A.9.1,Y52B11A.9.2	dxbp-1	1635.25	-0.510395	0.171291	-2.97969	0.00288543	0.0242045
WBGene00013729	Y111B2A.3.1	Y111B2A.3	1085	-0.51179	0.165623	-3.09008	0.00200101	0.0192258
WBGene00001569	F52D2.4.1	meg-3	1378.82	-0.511998	0.164722	-3.10825	0.00188199	0.0184679
WBGene00004078	F52E1.1.1	pos-1	9947.38	-0.512579	0.139812	-3.66621	0.000246	0.00473421
WBGene00006927	F59D8.1.1	vit-3	27228.5	-0.51311	0.179	-2.86653	0.00415002	0.0307194
WBGene00012167	W01A8.5.1,W01A8.5.2	tofu-5	899.231	-0.513461	0.181168	-2.83418	0.00459434	0.032609
WBGene00010539	K03H1.4.2,K03H1.4.1	ttr-2	4814.06	-0.513569	0.151935	-3.38019	0.000724	0.00973866
WBGene00014113	ZK856.12.1	hpo-40	1233.65	-0.514062	0.173304	-2.96625	0.00301459	0.0250247
WBGene00020999	W03F9.1a.1,W03F9.1b.1	W03F9.1	1493.6	-0.514402	0.188464	-2.72944	0.00634429	0.0404318
WBGene00011892	T21C9.4.1	erh-1	1122.6	-0.514469	0.162646	-3.16311	0.00156091	0.016194
WBGene00007403	C07A9.7a.1,C07A9.7b.1	set-3	894.814	-0.514659	0.175305	-2.9358	0.00332689	0.0266196
WBGene00003395	F38E1.7.1,F38E1.7.2	mom-2	1302.76	-0.514671	0.159137	-3.23414	0.0012201	0.0138471
WBGene00022399	Y97E10AR.4.1,Y97E10AR.4.2	Y97E10AR.4	569.31	-0.514961	0.19263	-2.67331	0.0075106	0.0452376
WBGene00004392	C03C10.3.1	rnr-2	4770.82	-0.51503	0.142866	-3.60499	0.000312	0.00554837
WBGene00003228	W03C9.7a.1,W03C9.7a.2,W03C9.7a.3,W03C9.7a.4,W03C9.7b.1,W03C9.7b.2,W03C9.7b.3	mex-1	3959.2	-0.515047	0.161091	-3.19725	0.00138744	0.0149802
WBGene00023421	B0564.11.2,B0564.11.1	rde-11	1039.75	-0.515439	0.192306	-2.6803	0.00735557	0.0446034
WBGene00020392	T10B5.6.1	knl-3	1412.51	-0.515486	0.162233	-3.17745	0.00148579	0.0156845
WBGene00012512	Y26E6A.1.1	ekl-5	645.936	-0.515521	0.184594	-2.79273	0.00522646	0.0357397
WBGene00016811	C50D2.8a.1,C50D2.8a.2,C50D2.8b.1,C50D2.8c	C50D2.8	1725.77	-0.515887	0.170739	-3.02149	0.00251531	0.0222052
WBGene00019075	F59A3.2.1	F59A3.2	641.147	-0.516022	0.186158	-2.77196	0.00557205	0.0373824
WBGene00001214	F26A3.3.1	ego-1	1084.88	-0.516515	0.174459	-2.96067	0.0030697	0.0252891
WBGene00021440	Y39A3CL.1.1	Y39A3CL.1	874.801	-0.516665	0.171927	-3.00515	0.00265453	0.0229599
WBGene00044067	T28F3.3.1	zipt-7.1	637.253	-0.516828	0.187802	-2.75198	0.00592359	0.0386147
WBGene00009366	F33H2.2.1	F33H2.2	1587.05	-0.516926	0.166541	-3.1039	0.00190989	0.0185741
WBGene00013156	Y53F4B.9.1	Y53F4B.9	1676.46	-0.517706	0.170299	-3.03999	0.00236584	0.0212484
WBGene00019244	H25P19.1.1	H25P19.1	679.069	-0.517873	0.194828	-2.6581	0.0078583	0.0465772
WBGene00009372	F34D10.2.1	evl-18	1153.53	-0.519277	0.164525	-3.15622	0.00159829	0.0164675
WBGene00021359	Y37E11AL.3a.1,Y37E11AL.3b.2,Y37E11AL.3a.2,Y37E11AL.3b.1	Y37E11AL.3	1940.03	-0.519655	0.153899	-3.37661	0.000734	0.00983017
WBGene00007333	C05C10.6b.1,C05C10.6a.1,C05C10.6c.1	ufd-3	4168.63	-0.519666	0.144318	-3.60084	0.000317	0.00560459
WBGene00015310	C01G5.8a.1,C01G5.8b.1	fan-1	708.284	-0.519846	0.185837	-2.79732	0.00515289	0.0354246
WBGene00016178	C28C12.2.1	mesp-1	1648.57	-0.519951	0.178574	-2.91168	0.0035949	0.0279416
WBGene00003955	W03D2.4.1	pcn-1	2682.45	-0.52038	0.148779	-3.49768	0.000469	0.00721604
WBGene00000417	C48D1.2a.1,C48D1.2b.1	ced-3	2263.66	-0.52061	0.167349	-3.11093	0.00186502	0.018377
WBGene00012524	Y32B12B.4a.1,Y32B12B.4b.1,Y32B12B.4c.1	Y32B12B.4	1392.79	-0.521131	0.184273	-2.82804	0.00468342	0.0331106
WBGene00003788	T01G9.4.2,T01G9.4.1	npp-2	2066.14	-0.521324	0.153777	-3.39013	0.000699	0.00947474
WBGene00022883	ZK1248.15.1	ZK1248.15	1371.93	-0.522215	0.164523	-3.17412	0.00150294	0.0158356
WBGene00010198	F57C2.6a.1,F57C2.6b.1,F57C2.6c.1	spat-1	782.459	-0.522719	0.173575	-3.01148	0.00259975	0.0226632
WBGene00015312	C01G8.1a.1,C01G8.1b.1	C01G8.1	1690.46	-0.522809	0.163168	-3.20412	0.00135475	0.0148131
WBGene00013030	Y49E10.4.2,Y49E10.4.1	Y49E10.4	642.189	-0.523016	0.182319	-2.86869	0.00412178	0.0305861
WBGene00020886	T28B4.3.1	ttr-6	1020.06	-0.524236	0.173145	-3.02772	0.00246405	0.0218819
WBGene00019715	M01G5.1.1	M01G5.1	1469.91	-0.524362	0.168043	-3.12041	0.00180602	0.0179731
WBGene00003410	F21G4.2.1	mrp-4	2766.35	-0.52469	0.154999	-3.38513	0.000711	0.00961634
WBGene00000275	R06C7.8.1	bub-1	4095.4	-0.525213	0.155396	-3.37983	0.000725	0.00973866
WBGene00010785	K12D12.1.1	top-2	9755.3	-0.5254	0.154579	-3.39891	0.000677	0.00930835
WBGene00008080	C44B9.3.1	C44B9.3	499.135	-0.525505	0.197269	-2.6639	0.00772401	0.0460362
WBGene00015463	C05C8.6.1	hpo-9	893.808	-0.526196	0.171358	-3.07074	0.00213532	0.0199552
WBGene00010551	K04B12.3a.1,K04B12.3b.1,K04B12.3c.1	smg-8	1209.98	-0.526413	0.177702	-2.96234	0.00305315	0.0251874
WBGene00015466	C05C8.9a.1,C05C8.9b.1,C05C8.9a.2,C05C8.9b.2	hyls-1	927.423	-0.526851	0.192135	-2.74209	0.00610502	0.0393639
WBGene00006514	F44G4.4a.1,F44G4.4c.1,F44G4.4b	tdp-1	1513.38	-0.527218	0.170314	-3.09556	0.00196441	0.0189655
WBGene00019595	K09H9.2.2,K09H9.2.1	dscc-1	601.635	-0.527415	0.190715	-2.76546	0.00568424	0.037733
WBGene00007186	B0464.6.1,B0464.6.2	B0464.6	2104.15	-0.527516	0.154139	-3.42234	0.000621	0.00879899
WBGene00022057	Y67D2.7.2,Y67D2.7.1	Y67D2.7	1467.39	-0.528527	0.168717	-3.13263	0.00173249	0.0174171
WBGene00009878	F49C12.9.1	F49C12.9	1778.77	-0.528528	0.157444	-3.35693	0.000788	0.0103943
WBGene00003229	F53G12.5b.1,F53G12.5a.1,F53G12.5c.1,F53G12.5c.2	mex-3	6955.57	-0.528822	0.144347	-3.66354	0.000249	0.00474567
WBGene00011143	R08D7.2.2,R08D7.2.1	rpap-2	741.801	-0.528873	0.191363	-2.76371	0.00571479	0.0378937
WBGene00000496	T25G3.2.1,T25G3.2.2	chs-1	6171.31	-0.528968	0.146132	-3.61981	0.000295	0.00533587
WBGene00013538	Y73F8A.34a.1,Y73F8A.34b.2,Y73F8A.34a.2,Y73F8A.34c.1,Y73F8A.34d.1,Y73F8A.34b.1	ari-1.4	1986.06	-0.529341	0.163395	-3.23964	0.00119679	0.013739
WBGene00012110	T28A8.4.1	T28A8.4	636.899	-0.529735	0.183031	-2.89424	0.00380076	0.0289713
WBGene00012496	Y24F12A.1a.1,Y24F12A.1b.1	Y24F12A.1	940.681	-0.52988	0.172967	-3.06347	0.00218783	0.02024
WBGene00001092	F53A2.5.1	dro-1	940.252	-0.530026	0.167659	-3.16134	0.00157045	0.0162507
WBGene00012395	Y6D1A.1.1	Y6D1A.1	854.077	-0.530171	0.180486	-2.93747	0.00330905	0.02653
WBGene00019606	K10B2.3a.2,K10B2.3b.2,K10B2.3a.1,K10B2.3b.1	clec-88	2760.06	-0.530229	0.150582	-3.5212	0.00043	0.00680288
WBGene00011087	R07B7.2a.1,R07B7.2b.1	R07B7.2	1040.71	-0.531093	0.169232	-3.13825	0.00169961	0.0172003
WBGene00001647	T23G11.2.1	gna-2	715.104	-0.531683	0.192172	-2.76671	0.00566256	0.0376727
WBGene00000867	H31G24.4.2,H31G24.4.1	cyb-2.2	1289.53	-0.531991	0.162914	-3.26548	0.00109281	0.0130242
WBGene00012845	Y43F11A.5.1	set-24	574.338	-0.532286	0.201969	-2.63548	0.00840182	0.0482953
WBGene00006562	K01C8.3a.2,K01C8.3b.1,K01C8.3a.1	tdc-1	3848.51	-0.532349	0.149275	-3.56622	0.000362	0.00612761
WBGene00015817	C16A11.4a.1,C16A11.4b.1	C16A11.4	728.352	-0.53235	0.182604	-2.91533	0.00355314	0.0278041
WBGene00000913	T07A9.6.1	daf-18	6931.97	-0.532909	0.151884	-3.50866	0.00045	0.00699652
WBGene00002061	B0348.6b.1,B0348.6a.1,B0348.6b.2,B0348.6c.1,B0348.6a.2,B0348.6c.2	ife-3	3128.49	-0.534394	0.145778	-3.6658	0.000247	0.00473421
WBGene00001016	F43G6.1.1	dna-2	1313.88	-0.535161	0.16563	-3.23107	0.00123328	0.0139306
WBGene00010685	K08F9.2.2,K08F9.2.1	aipl-1	2602.7	-0.536071	0.149533	-3.58497	0.000337	0.00583585
WBGene00015095	B0261.7.1	B0261.7	1793.32	-0.536123	0.156031	-3.43599	0.00059	0.00848248
WBGene00022452	Y110A2AR.1.1	Y110A2AR.1	1048.51	-0.536457	0.164637	-3.25842	0.00112035	0.0132195
WBGene00018830	F54E7.8.2,F54E7.8.1	ska-3	692.536	-0.536693	0.182805	-2.93588	0.00332606	0.0266196
WBGene00002079	Y48G1A.5a.1,Y48G1A.5b.1	xpo-2	2693.75	-0.536715	0.158012	-3.39667	0.000682	0.00934639
WBGene00017482	F15E6.1.1	set-9	1541.68	-0.537125	0.175158	-3.06652	0.00216563	0.0201441
WBGene00004075	Y76A2B.1a.1,Y76A2B.1b.1,Y76A2B.1c.1,Y76A2B.1d.1	pod-1	9510.15	-0.5372	0.163283	-3.28999	0.0010019	0.0123047
WBGene00014117	ZK858.3.1	clec-91	1202.22	-0.537823	0.165753	-3.24472	0.00117565	0.0136139
WBGene00011986	T24D1.3.1,T24D1.3.2	T24D1.3	2021.89	-0.53797	0.160885	-3.34381	0.000826	0.0106948
WBGene00018013	F33E11.6b.2,F33E11.6b.1,F33E11.6c.1,F33E11.6a.1,F33E11.6a.2	phf-10	715.659	-0.53802	0.195224	-2.75591	0.00585284	0.0383477
WBGene00014124	ZK863.4.1,ZK863.4.2	usip-1	1965.23	-0.539384	0.153701	-3.50931	0.000449	0.00699447
WBGene00004798	F43D9.4.1	sip-1	37229.2	-0.539412	0.158443	-3.40446	0.000663	0.00917855
WBGene00010283	F58G11.6.1	ccz-1	578.47	-0.539592	0.189662	-2.84502	0.0044408	0.0320233
WBGene00001856	B0414.3.1	hil-5	2032.1	-0.539769	0.177426	-3.04222	0.00234839	0.0211372
WBGene00004143	R119.4.1	pqn-59	20047.1	-0.540165	0.161378	-3.3472	0.000816	0.0106115
WBGene00004242	F18A11.1.1,F18A11.1.2	puf-6	811.444	-0.540591	0.180711	-2.99148	0.00277633	0.0236205
WBGene00086551	D2005.7.1	D2005.7	421.689	-0.540627	0.204832	-2.63937	0.00830612	0.0480441
WBGene00012715	Y39E4B.2.1	snpc-1.2	970.298	-0.541106	0.167673	-3.22715	0.00125029	0.0140067
WBGene00015023	B0205.9.1	B0205.9	1226.22	-0.541121	0.163374	-3.31215	0.000926	0.0115722
WBGene00010263	F58G1.1.1	wago-4	1329.17	-0.541175	0.199268	-2.71582	0.00661122	0.0416555
WBGene00008642	F10B5.8.1	F10B5.8	1181.87	-0.541678	0.17762	-3.04965	0.00229106	0.0208249
WBGene00002068	C27A2.3.2,C27A2.3.1	ify-1	1694.27	-0.542195	0.156339	-3.46809	0.000524	0.00785746
WBGene00000411	R06F6.1.1	cdl-1	6169.31	-0.542774	0.148476	-3.65564	0.000257	0.00484032
WBGene00045237	F39H2.5.2,F39H2.5.1	mrt-1	513.659	-0.54285	0.207392	-2.6175	0.00885752	0.0499803
WBGene00006499	F44A2.1b.1,F44A2.1a.1	tag-153	1717.67	-0.543152	0.174665	-3.10967	0.00187296	0.0183944
WBGene00012879	Y45F10C.3.1	fbxa-215	1755.34	-0.543595	0.159722	-3.40339	0.000666	0.00920387
WBGene00018371	F42H10.7a.1,F42H10.7b.1	ess-2	1240.26	-0.543834	0.167268	-3.25127	0.0011489	0.013438
WBGene00000405	T05G5.3.2,T05G5.3.1	cdk-1	2275.65	-0.544269	0.159316	-3.41629	0.000635	0.00894424
WBGene00019247	H27M09.3.1	syp-4	2249.58	-0.544478	0.165841	-3.28314	0.00102659	0.0125179
WBGene00006375	F26D2.2.1	syp-1	1446.71	-0.544512	0.182817	-2.97846	0.00289703	0.0242847
WBGene00011600	T07G12.10.4,T07G12.10.1,T07G12.10.2,T07G12.10.3	zim-2	551.729	-0.544637	0.192842	-2.82427	0.0047389	0.0334041
WBGene00013380	Y62E10A.14.1	memi-2	1082.33	-0.544791	0.171902	-3.16919	0.00152863	0.0159559
WBGene00003220	R06A4.7.1	mes-2	1462.21	-0.544842	0.169028	-3.22339	0.00126681	0.0141095
WBGene00017549	F18A1.8.1	pid-1	546.081	-0.54535	0.199554	-2.73285	0.00627888	0.0401229
WBGene00020909	W01A11.1a.1,W01A11.1b.1	W01A11.1	673.935	-0.545578	0.185601	-2.93952	0.00328721	0.0264258
WBGene00011464	T05B9.1.1,T05B9.1.2	T05B9.1	3303.79	-0.545762	0.149396	-3.65312	0.000259	0.00487266
WBGene00013857	ZC168.3a.1,ZC168.3b.1	orc-5	1290.7	-0.54593	0.167562	-3.25808	0.0011217	0.0132195
WBGene00004132	F56F3.1.1	ifet-1	9495.73	-0.545948	0.154434	-3.53516	0.000408	0.00661121
WBGene00021470	Y39G10AR.12a.1,Y39G10AR.12b.1	tpxl-1	3929.43	-0.545977	0.154713	-3.52898	0.000417	0.00672526
WBGene00015806	C16A3.1a.1,C16A3.1b.1,C16A3.1c.1	smrc-1	742.382	-0.546313	0.187387	-2.91542	0.00355209	0.0278041
WBGene00012435	Y11D7A.12a.1,Y11D7A.12b.1,Y11D7A.12c.1	flh-1	2052.19	-0.546314	0.158336	-3.45034	0.00056	0.00820394
WBGene00022193	Y71H2B.3.1	ppfr-4	1076.4	-0.546485	0.17599	-3.1052	0.00190151	0.0185494
WBGene00011886	T21B10.4.1	T21B10.4	553.652	-0.546996	0.190361	-2.87347	0.00405991	0.0302207
WBGene00010325	F59C6.4.1	exos-3	548.744	-0.547029	0.203794	-2.68422	0.0072699	0.0443167
WBGene00008330	C55A6.1.3,C55A6.1.1,C55A6.1.2	C55A6.1	459.31	-0.547206	0.208821	-2.62046	0.00878118	0.0498058
WBGene00018678	F52C12.1a.1,F52C12.1b.1,F52C12.1c.1	F52C12.1	595.862	-0.548916	0.194269	-2.82555	0.00471996	0.0333099
WBGene00003156	Y39G10AR.14a.1,Y39G10AR.14a.2,Y39G10AR.14b.1	mcm-4	2910.59	-0.549305	0.145992	-3.76257	0.000168	0.00362496
WBGene00006793	W09C5.2.1	unc-59	2366.33	-0.549449	0.148954	-3.68872	0.000225	0.00445625
WBGene00007705	C25A1.1.1	C25A1.1	847.586	-0.549928	0.176369	-3.11805	0.00182054	0.0180803
WBGene00003865	ZC513.6.1,ZC513.6.2	oma-2	4054.79	-0.550879	0.143522	-3.83829	0.000124	0.00293573
WBGene00016453	C35E7.1a.1,C35E7.1b.1	vet-2	567.753	-0.553043	0.204524	-2.70405	0.00685003	0.0427662
WBGene00012109	T28A8.3.2,T28A8.3.1	T28A8.3	705.845	-0.553093	0.184749	-2.99375	0.00275571	0.0235266
WBGene00003784	ZK1127.1.1,ZK1127.1.2	nos-2	1048.56	-0.553332	0.164892	-3.35572	0.000792	0.0104168
WBGene00002073	F26B1.3.1	ima-2	3243.51	-0.553344	0.150798	-3.66945	0.000243	0.00468977
WBGene00007188	B0464.9.1	B0464.9	793.797	-0.553412	0.180201	-3.07109	0.00213279	0.0199472
WBGene00016594	C42D4.1.2,C42D4.1.1	C42D4.1	3849.61	-0.554509	0.198622	-2.79177	0.00524199	0.0358108
WBGene00008789	F14D7.2.1	F14D7.2	926.013	-0.555757	0.175143	-3.17317	0.00150785	0.0158356
WBGene00021649	Y47G6A.25.1	Y47G6A.25	453.407	-0.555999	0.200797	-2.76897	0.00562338	0.0375164
WBGene00013862	ZC302.2a.1,ZC302.2b	wdr-5.3	916.791	-0.556117	0.182036	-3.05498	0.00225076	0.0205838
WBGene00018897	F55F8.9b.1,F55F8.9a.1	zipt-2.4	627.642	-0.55634	0.18726	-2.97095	0.00296881	0.0247132
WBGene00003418	H26D21.2.1	msh-2	1279.93	-0.556564	0.159757	-3.48381	0.000494	0.00754223
WBGene00004985	T05E11.4a.1,T05E11.4b.1	spo-11	575.182	-0.559022	0.188632	-2.96355	0.0030411	0.0251227
WBGene00013719	Y106G6H.6b.1,Y106G6H.6h.1,Y106G6H.6a.1,Y106G6H.6c.1,Y106G6H.6d.1,Y106G6H.6e.1,Y106G6H.6f.1,Y106G6H.6g.1,Y106G6H.6h.2,Y106G6H.6a.2,Y106G6H.6b.2,Y106G6H.6c.2,Y106G6H.6d.2,Y106G6H.6e.2,Y106G6H.6f.2,Y106G6H.6g.2,Y106G6H.6h.3	Y106G6H.6	1615.77	-0.559402	0.158892	-3.52064	0.000431	0.00680288
WBGene00007445	C08F8.3a.1,C08F8.3b.1	C08F8.3	707.401	-0.559403	0.18474	-3.02805	0.00246137	0.0218819
WBGene00016586	C42C1.8.1,C42C1.8.2	C42C1.8	706.949	-0.559458	0.177889	-3.14498	0.00166099	0.0169331
WBGene00018636	F49E8.2a.1,F49E8.2b.1	oef-1	1000.96	-0.559652	0.167514	-3.34093	0.000835	0.01074
WBGene00012651	Y39A1A.13a.1,Y39A1A.13b.1,Y39A1A.13b.2,Y39A1A.13b.3	orc-4	523.375	-0.559656	0.202245	-2.76722	0.00565369	0.0376556
WBGene00016235	C29H12.2.2,C29H12.2.1	C29H12.2	2735.88	-0.559906	0.158133	-3.54072	0.000399	0.00657501
WBGene00003161	Y69A2AR.30a.3,Y69A2AR.30a.1,Y69A2AR.30a.2,Y69A2AR.30c.1,Y69A2AR.30b.1,Y69A2AR.30b.2	mdf-2	857.116	-0.559928	0.173317	-3.23066	0.00123505	0.0139374
WBGene00044689	Y108G3AL.7a.1,Y108G3AL.7b.1,Y108G3AL.7c.1,Y108G3AL.7d.1,Y108G3AL.7e.1,Y108G3AL.7f.1,Y108G3AL.7g.1,Y108G3AL.7h.1,Y108G3AL.7i.1	arid-1	5164.33	-0.55998	0.157455	-3.55645	0.000376	0.0062889
WBGene00020404	T10B11.8a.1,T10B11.8b.1	T10B11.8	733.224	-0.560984	0.179351	-3.12785	0.00176092	0.0176417
WBGene00012936	Y47D3A.29a.1,Y47D3A.29b.1	pola-1	2762.66	-0.561534	0.156831	-3.58051	0.000343	0.00591921
WBGene00022286	Y75B7AL.4a.1,Y75B7AL.4e.1,Y75B7AL.4g.1,Y75B7AL.4b.1,Y75B7AL.4c.1,Y75B7AL.4d.1,Y75B7AL.4f.1	rga-4	1994.88	-0.56171	0.167714	-3.34921	0.00081	0.0105834
WBGene00011225	R10H10.7.1	R10H10.7	1016.76	-0.561857	0.171417	-3.27772	0.00104648	0.0126964
WBGene00010621	K07A12.2.1	egg-6	3096.37	-0.563244	0.159807	-3.52453	0.000424	0.00678967
WBGene00007788	C28A5.1.1	C28A5.1	376.312	-0.56327	0.211881	-2.65842	0.00785071	0.0465772
WBGene00000770	C40H1.1.1	cpb-1	627.723	-0.563292	0.205815	-2.73689	0.00620236	0.0397986
WBGene00003183	T01G9.5a.1,T01G9.5b.1	mei-1	1952.93	-0.563726	0.171161	-3.29355	0.000989	0.0121876
WBGene00004027	Y49E10.14a.2,Y49E10.14a.1,Y49E10.14b.1	pie-1	1239.66	-0.564004	0.172062	-3.27792	0.00104576	0.0126964
WBGene00013026	Y49A3A.3.1	Y49A3A.3	799.428	-0.564127	0.187796	-3.00393	0.00266518	0.022998
WBGene00011788	T15H9.2.1	hal-3	360.409	-0.565148	0.213882	-2.64234	0.00823358	0.0478107
WBGene00016291	C31H1.8a.1,C31H1.8b.1,C31H1.8c.1,C31H1.8d.1	C31H1.8	2596.42	-0.565395	0.159067	-3.55445	0.000379	0.00631915
WBGene00004297	Y43C5A.6b.1,Y43C5A.6a.1,Y43C5A.6c.1	rad-51	882.164	-0.565545	0.179832	-3.14485	0.00166172	0.0169331
WBGene00003159	F32D1.10.1	mcm-7	3798.79	-0.565672	0.150099	-3.76866	0.000164	0.00358916
WBGene00001413	C01F6.4a.1,C01F6.4b,C01F6.4c.1	fem-3	851.821	-0.566634	0.176401	-3.2122	0.00131722	0.0145089
WBGene00000413	Y54E10A.15.1	cdt-1	1440.71	-0.567184	0.169061	-3.3549	0.000794	0.0104248
WBGene00007171	B0393.6.1	B0393.6	861.384	-0.567685	0.184001	-3.08522	0.00203399	0.0194587
WBGene00006943	B0336.1a.1,B0336.1a.2,B0336.1b.1	wrm-1	1330.09	-0.567779	0.174374	-3.2561	0.00112955	0.0132989
WBGene00017986	F32D1.7.1	F32D1.7	1136.09	-0.567834	0.167127	-3.39762	0.00068	0.00933526
WBGene00007196	B0513.4a.1,B0513.4b.1	B0513.4	1017.13	-0.567915	0.197399	-2.87699	0.00401487	0.0300475
WBGene00020684	T22D1.5.1	T22D1.5	1630.16	-0.568018	0.160441	-3.54035	0.0004	0.00657501
WBGene00008766	F13G3.6.1	F13G3.6	781.054	-0.568269	0.200095	-2.84	0.00451134	0.0322755
WBGene00001600	B0414.6.1	glh-3	703.235	-0.568387	0.186752	-3.04353	0.00233817	0.0211088
WBGene00008210	C49F5.6.1	C49F5.6	434.242	-0.568437	0.214172	-2.65412	0.00795163	0.0468328
WBGene00010264	F58G1.2a.1,F58G1.2a.2,F58G1.2a.3,F58G1.2b.1	F58G1.2	625.439	-0.568511	0.195913	-2.90186	0.00370958	0.0284631
WBGene00011490	T05F1.4.1	T05F1.4	1591.83	-0.568938	0.153798	-3.69926	0.000216	0.00433988
WBGene00021763	Y51F10.2a.1,Y51F10.2a.2,Y51F10.2b.1,Y51F10.2b.2,Y51F10.2b.3,Y51F10.2b.4,Y51F10.2b.5,Y51F10.2b.6,Y51F10.2b.7,Y51F10.2c.1,Y51F10.2c.2,Y51F10.2c.3,Y51F10.2b.8,Y51F10.2b.9,Y51F10.2b.10	Y51F10.2	3168.02	-0.56908	0.144474	-3.93899	8.18e-05	0.00216544
WBGene00001977	Y17G7A.1.1	hmg-12	2449.54	-0.56914	0.158442	-3.59209	0.000328	0.00573336
WBGene00010042	F54C9.6a.1,F54C9.6b.1,F54C9.6a.2,F54C9.6b.2,F54C9.6a.3,F54C9.6b.3,F54C9.6b.4	bcs-1	719.197	-0.569478	0.201744	-2.82277	0.00476101	0.0335204
WBGene00011945	T23D8.7.1	alg-5	754.529	-0.569505	0.176569	-3.22539	0.00125799	0.0140557
WBGene00003037	JC8.6a.1,JC8.6b.1	lin-54	1044.25	-0.569747	0.183491	-3.10505	0.00190249	0.0185494
WBGene00011320	T01C3.3.1	T01C3.3	1732.19	-0.570409	0.16531	-3.45055	0.000559	0.00820394
WBGene00000064	T04C12.5.3,T04C12.5.1,T04C12.5.2	act-2	16251	-0.570815	0.140574	-4.06059	4.89e-05	0.0015288
WBGene00008968	F20C5.3a.1,F20C5.3b.1,F20C5.3c.1,F20C5.3d.1	elli-1	679.851	-0.571084	0.179369	-3.18385	0.00145333	0.0154393
WBGene00007624	C16C10.3.1	hrde-1	5784	-0.571481	0.172387	-3.31509	0.000916	0.0114871
WBGene00000382	C43E11.10.1	cdc-6	1050.61	-0.571627	0.172887	-3.30636	0.000945	0.0117404
WBGene00000868	T06E6.2a.1,T06E6.2b.1,T06E6.2a.2	cyb-3	9094.78	-0.571844	0.138656	-4.12419	3.72e-05	0.00130126
WBGene00000465	C07G2.1a.1,C07G2.1b.1	cpg-1	32836.7	-0.571987	0.17382	-3.29068	0.000999	0.012287
WBGene00021832	Y54E10A.12.1	Y54E10A.12	508.804	-0.572	0.19533	-2.92838	0.00340737	0.0269927
WBGene00004243	B0273.2.2,B0273.2.1	puf-7	1580.1	-0.57201	0.165977	-3.44632	0.000568	0.0082496
WBGene00004333	W02A2.6a.1,W02A2.6b.1,W02A2.6c.1	rec-8	1628.06	-0.572701	0.160771	-3.56222	0.000368	0.00619392
WBGene00010839	M03C11.2.1,M03C11.2.2	chl-1	727.456	-0.572958	0.194261	-2.94942	0.00318368	0.0258893
WBGene00012935	Y47D3A.28.1	mcm-10	937.321	-0.57307	0.179977	-3.18412	0.00145194	0.0154384
WBGene00021460	Y39G10AR.2a.1,Y39G10AR.2b.1,Y39G10AR.2c.1,Y39G10AR.2d.1	zwl-1	945.185	-0.573839	0.175238	-3.27463	0.00105802	0.0127928
WBGene00012650	Y39A1A.12.1,Y39A1A.12.2	orc-1	2171.47	-0.573962	0.156354	-3.67092	0.000242	0.00467038
WBGene00000535	K08B4.6.1	cpi-1	466.798	-0.574148	0.214422	-2.67765	0.00741404	0.0448592
WBGene00011731	T12D8.3.1,T12D8.3.2	acbp-5	435.463	-0.574311	0.208878	-2.7495	0.00596864	0.0388449
WBGene00011155	R09B3.2.1	rbm-3.1	903.343	-0.574496	0.187431	-3.06511	0.00217591	0.0202083
WBGene00008535	F02H6.2.1,F02H6.2.2	F02H6.2	748.253	-0.574555	0.179396	-3.20272	0.00136137	0.014837
WBGene00021596	Y46E12BL.3.1	spsb-2	987.704	-0.574685	0.177914	-3.23012	0.00123736	0.0139374
WBGene00021560	Y45G5AM.8a.1,Y45G5AM.8b.1,Y45G5AM.8c.1	coh-4	538.277	-0.575037	0.197994	-2.90431	0.00368058	0.0282769
WBGene00012188	W01G7.4.1	W01G7.4	810.089	-0.576116	0.172496	-3.33987	0.000838	0.0107462
WBGene00019087	F59A6.5.1	F59A6.5	3439.9	-0.576369	0.174694	-3.29931	0.000969	0.0119896
WBGene00003801	C29E4.4.1	npp-15	1584.92	-0.576447	0.166859	-3.45469	0.000551	0.00818655
WBGene00004795	C04F5.1.2,C04F5.1.1	sid-1	737.136	-0.57672	0.182855	-3.15397	0.00161064	0.016552
WBGene00022462	Y110A7A.15a.1,Y110A7A.15b.1	Y110A7A.15	737.458	-0.576871	0.195256	-2.95444	0.00313238	0.0255939
WBGene00013270	Y57A10A.31.1	Y57A10A.31	1723.19	-0.577085	0.176381	-3.27182	0.00106859	0.0128596
WBGene00001862	ZK381.1a.2,ZK381.1a.1,ZK381.1b	him-3	776.108	-0.577401	0.182786	-3.1589	0.00158368	0.0163451
WBGene00003812	F55B12.5.2,F55B12.5.1	nrf-5	575.34	-0.577491	0.191857	-3.01	0.00261247	0.0227275
WBGene00001864	D1086.4a.1,D1086.4b.1	him-5	403.699	-0.577824	0.21137	-2.73371	0.00626243	0.0400595
WBGene00017992	F32E10.5.1	F32E10.5	462.328	-0.578168	0.20945	-2.7604	0.00577301	0.0381108
WBGene00020948	W02F12.3.1	era-1	4235.26	-0.578403	0.147863	-3.91174	9.16e-05	0.00236378
WBGene00019989	R09F10.8.1	R09F10.8	806.422	-0.578528	0.181405	-3.18915	0.0014269	0.01526
WBGene00000875	K08E3.6.1,K08E3.6.2	cyk-4	4299.25	-0.579165	0.161966	-3.57585	0.000349	0.00597322
WBGene00011253	R11H6.5.1	R11H6.5	767.105	-0.579292	0.1902	-3.0457	0.0023214	0.0210208
WBGene00004737	F10G7.4.1	scc-1	1336.55	-0.579613	0.179238	-3.23376	0.00122171	0.0138522
WBGene00007578	C14B1.7	C14B1.7	1028.98	-0.579984	0.183299	-3.16413	0.00155547	0.0161905
WBGene00022056	Y67D2.6.1	ddx-35	1052.42	-0.580153	0.17059	-3.40086	0.000672	0.00926789
WBGene00012565	Y37H2A.5b.1,Y37H2A.5a.1	fbxa-210	393.376	-0.580265	0.208048	-2.78909	0.00528561	0.0360265
WBGene00020910	W01A11.2.1	dgtr-1	668.751	-0.580346	0.188811	-3.07369	0.00211428	0.0198672
WBGene00021332	Y34D9A.7a.1,Y34D9A.7b.1,Y34D9A.7c.1	Y34D9A.7	1379.71	-0.580472	0.179343	-3.23665	0.00120943	0.013831
WBGene00000865	ZC168.4.3,ZC168.4.4,ZC168.4.1,ZC168.4.2	cyb-1	4433.55	-0.581161	0.143158	-4.05957	4.92e-05	0.00152998
WBGene00013241	Y56A3A.29a.1,Y56A3A.29d.1,Y56A3A.29b.1,Y56A3A.29c.1	ung-1	514.761	-0.581301	0.198136	-2.93385	0.00334783	0.02668
WBGene00011988	T24D1.5.1	har-2	1473.2	-0.581395	0.158229	-3.6744	0.000238	0.00464473
WBGene00012230	W03H9.4a.1,W03H9.4a.2,W03H9.4b.1,W03H9.4c.1	cacn-1	2680.7	-0.581616	0.159076	-3.65622	0.000256	0.00483699
WBGene00007017	Y113G7B.18a.1,Y113G7B.18b.2,Y113G7B.18a.2,Y113G7B.18b.3,Y113G7B.18a.3,Y113G7B.18b.1	mdt-17	1200.9	-0.581698	0.183477	-3.1704	0.00152227	0.0159312
WBGene00000301	T13F2.8a.1,T13F2.8b.1	cav-1	3522.51	-0.581731	0.197661	-2.94308	0.00324965	0.0261767
WBGene00016163	C27D9.1.1	C27D9.1	762.199	-0.584093	0.182705	-3.19692	0.00138905	0.0149802
WBGene00013792	Y116A8C.13a.1,Y116A8C.13b.1	Y116A8C.13	467.277	-0.584344	0.205675	-2.8411	0.00449575	0.0322373
WBGene00020896	T28D9.4b.1,T28D9.4a.1	T28D9.4	752.107	-0.584967	0.176202	-3.31986	0.000901	0.0113522
WBGene00017142	EEED8.14.1	EEED8.14	374.93	-0.585673	0.212302	-2.75867	0.0058037	0.0381785
WBGene00009173	F26H9.1a.1,F26H9.1b.1,F26H9.1b.2	prom-1	700.334	-0.586238	0.185536	-3.1597	0.00157933	0.0163284
WBGene00013038	Y49E10.19.1	ani-1	5417.87	-0.586989	0.156651	-3.74711	0.000179	0.00377395
WBGene00004042	C14B9.4a.1,C14B9.4b.1	plk-1	2702.27	-0.587035	0.166019	-3.53595	0.000406	0.00661121
WBGene00012972	Y48A6B.11a.1,Y48A6B.11b.1	rsa-2	3161.83	-0.587625	0.168774	-3.48173	0.000498	0.00759133
WBGene00008848	F15B9.4.1	inft-2	919.817	-0.588021	0.190137	-3.09262	0.00198396	0.019108
WBGene00003422	Y47G6A.11.1	msh-6	1715.99	-0.588379	0.161316	-3.64738	0.000265	0.00496726
WBGene00000773	F28C6.3.2,F28C6.3.1	cpf-1	999.739	-0.588406	0.16941	-3.47326	0.000514	0.00771709
WBGene00006940	Y53C12A.1.1	wee-1.3	2490.56	-0.58874	0.174124	-3.38116	0.000722	0.00973431
WBGene00011011	R04D3.3.1,R04D3.3.2	R04D3.3	2029.21	-0.589311	0.163157	-3.61192	0.000304	0.00542271
WBGene00007643	C17E4.3.1	2023-03-03	1523.48	-0.590179	0.155605	-3.7928	0.000149	0.00333059
WBGene00007580	C14B1.9.1	C14B1.9	1034.48	-0.591506	0.171452	-3.44998	0.000561	0.00820394
WBGene00015349	C02F5.6b.1,C02F5.6a	henn-1	831.448	-0.591939	0.178806	-3.31051	0.000931	0.0116283
WBGene00011038	R05H5.3.1	R05H5.3	2341.66	-0.592222	0.154571	-3.83139	0.000127	0.00297117
WBGene00000206	F35G12.10.1,F35G12.10.2	asb-1	1592.34	-0.592273	0.168321	-3.51871	0.000434	0.00682182
WBGene00007766	C27C7.1.1	C27C7.1	919.949	-0.592554	0.189157	-3.1326	0.00173268	0.0174171
WBGene00020588	T19H12.2.1	T19H12.2	3154	-0.593615	0.148336	-4.00183	6.29e-05	0.00179438
WBGene00010048	F54D5.2.1	F54D5.2	767.962	-0.5938	0.184208	-3.22353	0.00126622	0.0141095
WBGene00021658	Y48G1A.2.1	Y48G1A.2	636.457	-0.594051	0.186279	-3.18903	0.00142751	0.01526
WBGene00018900	F55G1.4.2,F55G1.4.1	rod-1	2815.61	-0.594207	0.160515	-3.70188	0.000214	0.0043242
WBGene00018721	F53A3.2.1	polh-1	771.881	-0.594668	0.187416	-3.17298	0.00150882	0.0158356
WBGene00002033	Y73B6BL.2.1	htp-2	577.609	-0.594823	0.205421	-2.89563	0.00378398	0.0288673
WBGene00007797	C29A12.1.1	C29A12.1	873.533	-0.595046	0.172606	-3.44741	0.000566	0.00823028
WBGene00004044	F55G1.8.1,F55G1.8.2	plk-3	3059.88	-0.59537	0.153051	-3.89001	0.0001	0.00255127
WBGene00007150	B0365.1.1	acly-2	5089.7	-0.595405	0.155106	-3.8387	0.000124	0.00293573
WBGene00022854	ZK1127.7.1	cin-4	678.724	-0.595467	0.207054	-2.8759	0.00402877	0.0300673
WBGene00021661	Y48G1A.6a.1,Y48G1A.6b.1	mbtr-1	504.999	-0.596038	0.204473	-2.91499	0.003557	0.0278097
WBGene00002221	C33H5.4	klp-10	815.932	-0.596051	0.206367	-2.88831	0.00387324	0.0293141
WBGene00010363	H04D03.2a.1,H04D03.2b.1	H04D03.2	617.123	-0.596426	0.187245	-3.18527	0.0014462	0.0154047
WBGene00006700	W02A11.4.1	uba-2	1367.35	-0.596552	0.164839	-3.61899	0.000296	0.0053379
WBGene00012364	W09D12.1a.1,W09D12.1b.1	zmp-4	508.13	-0.596628	0.195241	-3.05585	0.00224424	0.0205662
WBGene00017132	EEED8.1.2,EEED8.1.1	tofu-6	656.14	-0.597876	0.198072	-3.01848	0.00254047	0.0223586
WBGene00044069	M03C11.4.1	hat-1	2073.43	-0.598204	0.151818	-3.94027	8.14e-05	0.00216351
WBGene00010036	F54C8.2.1	cpar-1	551.984	-0.598261	0.194151	-3.08142	0.00206017	0.0195896
WBGene00020471	T13B5.3.1	pho-14	668.826	-0.59852	0.185467	-3.22709	0.00125056	0.0140067
WBGene00002034	F57C9.5.1	htp-3	1788.54	-0.599814	0.178849	-3.35374	0.000797	0.0104571
WBGene00008639	F10B5.2.1	F10B5.2	637.904	-0.599962	0.197154	-3.04311	0.00234145	0.0211224
WBGene00003216	Y17G9B.9.1	memi-1	988.761	-0.60042	0.183366	-3.27443	0.00105876	0.0127928
WBGene00000863	ZK507.6.1	cya-1	1435.35	-0.60057	0.165348	-3.63216	0.000281	0.00520444
WBGene00002368	K08E7.3.1	let-99	1386.13	-0.600572	0.17954	-3.34506	0.000823	0.0106712
WBGene00013127	Y52B11A.8.1	Y52B11A.8	621.674	-0.601621	0.187451	-3.20948	0.00132973	0.0146197
WBGene00016824	C50E3.13.1	C50E3.13	525.745	-0.601634	0.192864	-3.11948	0.00181172	0.0180148
WBGene00000592	F08H9.1.1	coh-3	677.349	-0.60285	0.191488	-3.14824	0.00164255	0.0167933
WBGene00001831	F58A4.3.1	hcp-3	1101.82	-0.604185	0.176898	-3.41544	0.000637	0.00895099
WBGene00016263	C30F12.4.1	C30F12.4	983.102	-0.606719	0.169912	-3.57079	0.000356	0.0060302
WBGene00010304	F59A2.4a.1,F59A2.4b.1	clpf-1	541.207	-0.607097	0.213846	-2.83894	0.00452636	0.0323573
WBGene00001865	T04A11.6.1	him-6	950.472	-0.607487	0.181736	-3.34269	0.00083	0.0106948
WBGene00018585	F48A11.4a.1,F48A11.4b.1,F48A11.4b.2	F48A11.4	385.488	-0.607552	0.208276	-2.91705	0.00353361	0.0277174
WBGene00022036	Y65B4BL.4.1	Y65B4BL.4	865.174	-0.607553	0.173	-3.51188	0.000445	0.0069576
WBGene00012112	T28A8.6.1	T28A8.6	518.48	-0.607789	0.19659	-3.09166	0.00199043	0.0191395
WBGene00003154	Y17G7B.5a.1,Y17G7B.5b.1,Y17G7B.5a.2	mcm-2	3809.1	-0.608452	0.160403	-3.79328	0.000149	0.00333035
WBGene00013019	Y48G10A.2a.1,Y48G10A.2b.1	Y48G10A.2	600.556	-0.609005	0.194578	-3.12988	0.0017488	0.0175644
WBGene00021038	W05F2.6a.1,W05F2.6b.1	W05F2.6	1385.81	-0.609469	0.177047	-3.44241	0.000577	0.00832943
WBGene00017589	F19B10.10.1,F19B10.10.2	F19B10.10	470.835	-0.60985	0.196458	-3.10422	0.0019078	0.0185688
WBGene00022803	ZK688.9.1	ZK688.9	789.485	-0.610205	0.201138	-3.03376	0.00241525	0.021609
WBGene00010354	H02I12.8.1	cyp-31A2	631.432	-0.61059	0.194199	-3.14415	0.00166569	0.016943
WBGene00013445	Y66D12A.19.1	Y66D12A.19	369.204	-0.610665	0.221035	-2.76276	0.00573156	0.0379462
WBGene00021035	W05F2.3.1	W05F2.3	11612.8	-0.611686	0.146009	-4.18937	2.8e-05	0.00107939
WBGene00006377	F39H2.4.1,F39H2.4.2	syp-3	580.28	-0.611687	0.188296	-3.24854	0.00116001	0.0135376
WBGene00006619	ZK546.15.1	try-1	285.69	-0.612317	0.230353	-2.65817	0.00785664	0.0465772
WBGene00002226	C41G7.2.1,C41G7.2.2	klp-16	2462.55	-0.612869	0.161373	-3.79784	0.000146	0.0032819
WBGene00009186	F27C8.6.1,F27C8.6.2	trcs-1	5099.19	-0.613431	0.152523	-4.02189	5.77e-05	0.00169323
WBGene00003864	C09G9.6.1	oma-1	2806	-0.614407	0.162906	-3.77154	0.000162	0.00357343
WBGene00012700	Y39B6A.42.1,Y39B6A.42.2	Y39B6A.42	462.405	-0.614617	0.212568	-2.89139	0.00383536	0.0291663
WBGene00008197	C49C3.7.1	C49C3.7	913.128	-0.61628	0.202611	-3.04169	0.00235253	0.0211586
WBGene00013674	Y105E8A.14.1	Y105E8A.14	676.53	-0.616302	0.181953	-3.38714	0.000706243	0.00955666
WBGene00001606	F26D10.10.1	gln-5	3005.05	-0.616728	0.153346	-4.02181	5.78e-05	0.00169323
WBGene00000460	T26C11.7.1,T26C11.7.2	ceh-39	434.098	-0.617211	0.217292	-2.84047	0.00450466	0.032247
WBGene00007022	ZK970.3.1	mdt-22	411.354	-0.617375	0.206578	-2.98857	0.00280283	0.0237614
WBGene00011746	T13F2.6.1	T13F2.6	1960.06	-0.617709	0.157596	-3.91956	8.87e-05	0.00230185
WBGene00003231	AH6.5.1	mex-6	5095.34	-0.617993	0.148129	-4.17198	3.02e-05	0.00112526
WBGene00021913	Y55B1BR.3.2,Y55B1BR.3.1	cec-8	777.689	-0.618201	0.217902	-2.83706	0.0045531	0.0324191
WBGene00015073	B0238.9.1	B0238.9	1636.9	-0.618482	0.164087	-3.76924	0.000164	0.00358745
WBGene00008503	F01G4.4a.1,F01G4.4b.1	F01G4.4	1989.94	-0.618939	0.169006	-3.66222	0.00025	0.00476268
WBGene00015134	B0304.2.1	B0304.2	754.526	-0.61912	0.180276	-3.43429	0.000594	0.00849123
WBGene00021576	Y46B2A.1.1	fbxc-51	872.205	-0.619399	0.230331	-2.68917	0.0071631	0.043941
WBGene00003155	C25D7.6.1	mcm-3	3658.93	-0.620225	0.158227	-3.91983	8.86e-05	0.00230185
WBGene00007277	C03D6.5.1	asfl-1	921.741	-0.620444	0.175157	-3.54221	0.000397	0.00657405
WBGene00021555	Y45G5AM.2a.1,Y45G5AM.2b,Y45G5AM.2c.1,Y45G5AM.2d.1	Y45G5AM.2	631.896	-0.621053	0.196571	-3.15943	0.00158077	0.0163292
WBGene00077732	C30B5.1.1	szy-4	2605.27	-0.621359	0.149429	-4.15823	3.21e-05	0.00117322
WBGene00006926	C42D8.2a.1,C42D8.2a.2,C42D8.2b.1,C42D8.2b.2	vit-2	403891	-0.621863	0.206062	-3.01785	0.00254576	0.0223586
WBGene00001597	T07F8.3a.1,T07F8.3b.1	gld-3	4384.32	-0.622765	0.146162	-4.26079	2.04e-05	0.000896
WBGene00018698	F52E1.10.1,F52E1.10.2	vha-18	378.403	-0.623498	0.22034	-2.8297	0.0046591	0.0329858
WBGene00013208	Y54G9A.5.1	Y54G9A.5	787.929	-0.624205	0.188457	-3.31219	0.000926	0.0115722
WBGene00016823	C50E3.12.1	C50E3.12	647.666	-0.624217	0.188009	-3.32015	0.0009	0.0113522
WBGene00008641	F10B5.5.1	pch-2	779.726	-0.62443	0.186853	-3.34183	0.000832	0.0107165
WBGene00011010	R04D3.2.1	R04D3.2	725.652	-0.624478	0.177373	-3.52072	0.00043	0.00680288
WBGene00016695	C45H4.14a.1,C45H4.14b.1	C45H4.14	353.57	-0.626246	0.214209	-2.92353	0.00346091	0.0273263
WBGene00010351	H02I12.1.1	cbd-1	22761.7	-0.626303	0.156142	-4.0111	6.04e-05	0.00175044
WBGene00019479	K07C11.7a.1,K07C11.7b.1,K07C11.7b.2	K07C11.7	1157.18	-0.62706	0.178071	-3.52141	0.000429	0.00680288
WBGene00002276	F42H11.2.1	lem-3	1862.6	-0.627331	0.167354	-3.74853	0.000178	0.0037636
WBGene00021344	Y37B11A.2a.1,Y37B11A.2b.1	rev-3	502.205	-0.627426	0.209582	-2.99371	0.0027561	0.0235266
WBGene00004750	F19B10.9.1	sea-1	301.957	-0.62764	0.23672	-2.65141	0.0080157	0.0470711
WBGene00002228	C06G3.2.1	klp-18	2980.49	-0.627726	0.169859	-3.69557	0.000219	0.00437204
WBGene00010053	F54D5.9.1	F54D5.9	826.003	-0.629208	0.201633	-3.12056	0.00180505	0.0179731
WBGene00012551	Y37D8A.11a.1,Y37D8A.11b.1	cec-7	1571.09	-0.62999	0.180637	-3.4876	0.000487	0.0074458
WBGene00013567	Y75B12B.1a.1,Y75B12B.1c.1,Y75B12B.1b.1	Y75B12B.1	3042.18	-0.630727	0.150899	-4.1798	2.92e-05	0.00110798
WBGene00004239	Y45F10A.2.1	puf-3	4847.52	-0.631135	0.157524	-4.0066	6.16e-05	0.00177127
WBGene00007965	C36A4.4.1	C36A4.4	1289.72	-0.631237	0.169267	-3.72925	0.000192	0.00396093
WBGene00008393	D1086.6.1	D1086.6	670.207	-0.631422	0.202152	-3.12351	0.00178708	0.0178291
WBGene00004244	C30G12.7.1	puf-8	1995.81	-0.631865	0.160916	-3.92667	8.61e-05	0.00224459
WBGene00001595	T23G11.3.1,T23G11.3.2	gld-1	5683.8	-0.632016	0.153978	-4.10458	4.05e-05	0.00135341
WBGene00011066	R06C7.9a.2,R06C7.9b.1,R06C7.9a.1,R06C7.9b.2	ztf-15	1275.68	-0.633462	0.173697	-3.64694	0.000265	0.004968
WBGene00013209	Y54G9A.6.1	bub-3	3814.87	-0.6342	0.154873	-4.09496	4.22e-05	0.00139468
WBGene00013431	Y66D12A.5.1	ceh-92	806.179	-0.63436	0.189484	-3.34783	0.000814	0.0106115
WBGene00007966	C36A4.5.1	maph-1.3	1639.61	-0.634451	0.168559	-3.76397	0.000167	0.00362496
WBGene00015899	C17E7.4.1	C17E7.4	812.198	-0.635992	0.175212	-3.62984	0.000284	0.00522513
WBGene00016799	C50C3.1.2,C50C3.1.1	C50C3.1	602.507	-0.636036	0.196569	-3.23568	0.00121353	0.0138471
WBGene00013443	Y66D12A.17.1	such-1	708.365	-0.636816	0.192383	-3.31016	0.000932	0.0116306
WBGene00004952	Y34D9A.4.1	spd-1	1576.92	-0.637008	0.171707	-3.70986	0.000207	0.00422934
WBGene00008218	C50B6.2.1	nasp-2	12247.2	-0.637258	0.141716	-4.49672	6.9e-06	0.000409
WBGene00017641	F20D12.1a.1,F20D12.1b.1	csr-1	2384.71	-0.638985	0.171208	-3.73222	0.00019	0.00393474
WBGene00017328	F10C5.2.2,F10C5.2.1	nemp-1	2857.58	-0.639314	0.155663	-4.10704	4.01e-05	0.001352
WBGene00012276	W05B10.1.1	his-74	776.276	-0.63981	0.176397	-3.6271	0.000287	0.00525047
WBGene00010196	F57C2.4.1	F57C2.4	1450.68	-0.640144	0.170136	-3.76255	0.000168	0.00362496
WBGene00004298	W06D4.6.1	rad-54	444.962	-0.640633	0.200361	-3.19739	0.00138679	0.0149802
WBGene00020290	T06D4.1a.1,T06D4.1b.1,T06D4.1b.2,T06D4.1b.3	T06D4.1	1032.57	-0.640713	0.187789	-3.41188	0.000645	0.00899473
WBGene00011560	T07C4.3a.1,T07C4.3b.1	T07C4.3	3451.01	-0.6417	0.158857	-4.03949	5.36e-05	0.00163044
WBGene00004702	T28D9.2a.1,T28D9.2b.1,T28D9.2b.2	rsp-5	2614.27	-0.643592	0.1624	-3.963	7.4e-05	0.00202608
WBGene00015677	C10F3.1.1	cpg-4	1945.38	-0.644158	0.173029	-3.72283	0.000197	0.00404906
WBGene00004241	F54C9.8.1	puf-5	9306.11	-0.64494	0.142026	-4.54099	5.6e-06	0.00036
WBGene00003230	W02A2.7.1	mex-5	8840.1	-0.645064	0.150782	-4.27812	1.88e-05	0.000836
WBGene00006707	R09B3.4.1	ubc-12	2138.11	-0.645588	0.205758	-3.13761	0.0017033	0.0172171
WBGene00012557	Y37D8A.19.1	Y37D8A.19	991.525	-0.645629	0.175823	-3.67204	0.000241	0.00465752
WBGene00018950	F56C9.6a.1,F56C9.6b.1,F56C9.6c.1	F56C9.6	2196.47	-0.645818	0.160866	-4.01462	5.95e-05	0.00173293
WBGene00002214	M7.2b.1,M7.2a.1	klc-1	2093.13	-0.645916	0.159939	-4.03851	5.38e-05	0.00163313
WBGene00010666	K08E4.2b.1,K08E4.2a.1	K08E4.2	318.258	-0.646933	0.243503	-2.65678	0.00788918	0.0466718
WBGene00010608	K07A1.1.1	K07A1.1	229.757	-0.647861	0.246775	-2.62531	0.00865712	0.0494303
WBGene00015975	C18E3.6a.2,C18E3.6a.1,C18E3.6b.1,C18E3.6c,C18E3.6b.2,C18E3.6b.3,C18E3.6b.4	cas-2	768.625	-0.648217	0.18794	-3.44907	0.000563	0.00820394
WBGene00020218	T04G9.7.1	T04G9.7	2229.2	-0.648641	0.170305	-3.80871	0.00014	0.00318293
WBGene00010440	JC8.8.1	ttr-51	1107.41	-0.649555	0.220409	-2.94705	0.00320826	0.0259481
WBGene00007709	C25A1.8.1	clec-87	8047.22	-0.649895	0.142964	-4.54588	5.47e-06	0.000358
WBGene00009215	F28D1.5.1,F28D1.5.2	thn-2	537.862	-0.650025	0.230951	-2.81455	0.00488449	0.0341251
WBGene00003507	C14C11.6.1	mut-14	503.933	-0.650154	0.200282	-3.24619	0.00116962	0.0135943
WBGene00003373	T28A8.7.1	mlh-1	917.623	-0.650245	0.183601	-3.54162	0.000398	0.00657501
WBGene00007974	C36B1.7.1	dhfr-1	655	-0.650369	0.221633	-2.93445	0.00334143	0.02668
WBGene00018613	F48E8.7b.1,F48E8.7a.1	skpt-1	885.404	-0.65045	0.177487	-3.66478	0.000248	0.004738
WBGene00011501	T05G5.7a.2,T05G5.7a.1,T05G5.7b.1,T05G5.7b.2	rmd-1	3351.49	-0.650868	0.163181	-3.98862	6.65e-05	0.0018699
WBGene00000772	B0414.5.1	cpb-3	1173.96	-0.651328	0.169637	-3.83954	0.000123	0.00293573
WBGene00008739	F13D12.3.1	F13D12.3	349.106	-0.651338	0.240715	-2.70585	0.00681291	0.0426012
WBGene00016702	C46A5.6.1	C46A5.6	992.435	-0.65171	0.196202	-3.32162	0.000895	0.0113286
WBGene00011063	R06C7.4.1,R06C7.4.2,R06C7.4.3	cpg-3	4298.17	-0.652793	0.155761	-4.191	2.78e-05	0.00107862
WBGene00013181	Y53H1B.2.1	Y53H1B.2	1593.68	-0.653222	0.165869	-3.93819	8.21e-05	0.00216795
WBGene00001607	C28D4.3.2,C28D4.3.1	gln-6	4643.55	-0.653327	0.152062	-4.29646	1.74e-05	0.000792
WBGene00001522	D2089.5.1	gbh-1	289.731	-0.653451	0.239194	-2.73189	0.00629728	0.0402179
WBGene00000388	ZK637.11.1	cdc-25.3	386.314	-0.653605	0.227924	-2.86765	0.00413535	0.0306487
WBGene00013392	Y62H9A.4.1,Y62H9A.4.2	Y62H9A.4	923.831	-0.653865	0.191039	-3.42268	0.00062	0.00879899
WBGene00000804	Y48E1B.12.1	csc-1	1068.19	-0.654152	0.172189	-3.79903	0.000145	0.00327243
WBGene00000467	F52B5.5a.2,F52B5.5a.1,F52B5.5b.1	cep-1	1140.19	-0.655608	0.178341	-3.67615	0.000237	0.00462048
WBGene00003765	B0213.2.1	nlp-27	309.927	-0.655953	0.229401	-2.85942	0.00424419	0.0311641
WBGene00018991	F56F11.4b.1,F56F11.4a.2,F56F11.4a.1	F56F11.4	588.098	-0.656189	0.195218	-3.36131	0.000776	0.0102536
WBGene00020375	T09B4.1.1,T09B4.1.2	pigv-1	2316.59	-0.656281	0.149102	-4.40157	1.07e-05	0.000566
WBGene00009701	F44F4.2.1,F44F4.2.2	egg-3	1533.3	-0.656649	0.161498	-4.06598	4.78e-05	0.00150962
WBGene00013867	ZC373.2.1	ZC373.2	2295.1	-0.657096	0.161054	-4.07996	4.5e-05	0.0014558
WBGene00007332	C05C10.5a.1,C05C10.5b.1,C05C10.5c.2,C05C10.5c.3,C05C10.5c.1	C05C10.5	3239.01	-0.658257	0.153587	-4.28588	1.82e-05	0.000819
WBGene00021465	Y39G10AR.7a.1,Y39G10AR.7b.1	ekl-7	429.154	-0.65933	0.23678	-2.78457	0.0053599	0.0363959
WBGene00008061	C41G7.3.1	C41G7.3	541.198	-0.659879	0.212521	-3.10501	0.0019027	0.0185494
WBGene00000479	C07H6.5.1	cgh-1	11414.4	-0.660509	0.166008	-3.97879	6.93e-05	0.00192248
WBGene00012020	T25E12.5.1	gyg-2	3141.12	-0.662013	0.15788	-4.19313	2.75e-05	0.00107325
WBGene00015102	B0280.5.1	cpg-2	20987.3	-0.662534	0.150984	-4.38811	1.14e-05	0.00059
WBGene00001598	T21G5.3.1	glh-1	3722.75	-0.662689	0.165308	-4.00882	6.1e-05	0.00175892
WBGene00015993	C18H7.1a.1,C18H7.1c.1,C18H7.1b.1	C18H7.1	715.43	-0.663863	0.241561	-2.74822	0.00599189	0.0388923
WBGene00011061	R06C7.1.1,R06C7.1.2	wago-1	6713.07	-0.664292	0.160899	-4.12863	3.65e-05	0.00128393
WBGene00000386	K06A5.7.1,K06A5.7.2	cdc-25.1	2720.77	-0.66492	0.161513	-4.11682	3.84e-05	0.00131287
WBGene00009203	F28C6.2.1	aptf-3	621.483	-0.665458	0.20573	-3.23462	0.00121807	0.0138471
WBGene00010492	K02B9.1.1	meg-1	1801.72	-0.665605	0.167671	-3.96971	7.2e-05	0.0019834
WBGene00016534	C39D10.7.2,C39D10.7.1	C39D10.7	12140.5	-0.665809	0.20207	-3.29494	0.000984	0.0121401
WBGene00019833	R02F2.4.2,R02F2.4.1	R02F2.4	503.708	-0.665992	0.225247	-2.95673	0.00310924	0.0254744
WBGene00007985	C36F7.2.1,C36F7.2.2	swah-1	399.027	-0.666327	0.222043	-3.00089	0.00269196	0.0231497
WBGene00007732	C25G4.4.1	spe-44	229.587	-0.666666	0.250102	-2.66558	0.00768554	0.0459213
WBGene00016485	C36C9.1.1	meg-4	954.684	-0.667286	0.185819	-3.59106	0.000329	0.0057427
WBGene00011431	T04D3.1.1	T04D3.1	395.947	-0.668029	0.208723	-3.20056	0.00137162	0.0148752
WBGene00022488	Y119D3B.11.2,Y119D3B.11.1	orc-3	676.927	-0.668114	0.188577	-3.54292	0.000396	0.00657035
WBGene00001683	T09F3.3.2,T09F3.3.1	gpd-1	1830.74	-0.668235	0.158397	-4.21874	2.46e-05	0.00101335
WBGene00016392	C34B2.7.1,C34B2.7.2	sdha-2	2060.09	-0.668702	0.156122	-4.28319	1.84e-05	0.000822
WBGene00008417	D2030.7.1	D2030.7	1456.13	-0.66871	0.188102	-3.55503	0.000378	0.00631399
WBGene00001601	T12F5.3.1,T12F5.3.2	glh-4	1594.95	-0.670551	0.190552	-3.519	0.000433	0.00682182
WBGene00008561	F07H5.10.1	F07H5.10	301.482	-0.67138	0.246345	-2.72537	0.00642294	0.0407572
WBGene00016501	C37C3.9.1	C37C3.9	1192.2	-0.672126	0.167978	-4.00127	6.3e-05	0.00179438
WBGene00000474	M01E11.5.1,M01E11.5.2	cey-3	6060.18	-0.673599	0.140413	-4.79727	1.61e-06	0.000135
WBGene00008580	F08G5.1a.2,F08G5.1a.1,F08G5.1b.1,F08G5.1c.1	dsb-1	828.951	-0.67414	0.180555	-3.7337	0.000189	0.00391847
WBGene00017774	F25B5.2b.1,F25B5.2a.1,F25B5.2a.2,F25B5.2b.2	nop-1	1549.76	-0.674427	0.166885	-4.04127	5.32e-05	0.00162229
WBGene00012220	W03C9.2.1	W03C9.2	1275.78	-0.674667	0.160217	-4.21096	2.54e-05	0.00103111
WBGene00008654	F10F2.2.1	pfas-1	642.848	-0.674741	0.243334	-2.7729	0.00555592	0.0373018
WBGene00011898	T21C9.13.1	T21C9.13	1254.07	-0.675105	0.165815	-4.07143	4.67e-05	0.00147864
WBGene00019811	R01H2.3.1,R01H2.3.2	egg-2	2712.8	-0.675249	0.165233	-4.08665	4.38e-05	0.0014226
WBGene00009035	F22B3.4.2,F22B3.4.1	gfat-2	6140.29	-0.675444	0.14986	-4.50717	6.57e-06	0.000398
WBGene00006376	C24G6.1.1	syp-2	577.515	-0.675693	0.191201	-3.53395	0.000409	0.00662691
WBGene00000144	F15H10.3a.1,F15H10.3a.2,F15H10.3a.3,F15H10.3b.1,F15H10.3c.1,F15H10.3d.1	apc-10	307.772	-0.675855	0.231376	-2.92103	0.00348878	0.027458
WBGene00015912	C17F4.5.1	fbxc-50	822.776	-0.676194	0.180182	-3.75284	0.000175	0.00372816
WBGene00008341	C56A3.2a.1,C56A3.2b.1	ttr-44	864.604	-0.676219	0.199956	-3.38184	0.00072	0.00972117
WBGene00019002	F57B10.4.1	F57B10.4	1170.72	-0.676296	0.178684	-3.78487	0.000154	0.00341938
WBGene00008385	D1081.7.1	D1081.7	2173.32	-0.676599	0.15621	-4.33135	1.48e-05	0.000724
WBGene00015083	B0244.8.1	egg-1	5995.99	-0.676663	0.154397	-4.38262	1.17e-05	0.000599
WBGene00184990	C14B1.12.1	C14B1.12	444.305	-0.677922	0.243291	-2.78646	0.00532866	0.036276
WBGene00020467	T12F5.2.1	T12F5.2	388.948	-0.678645	0.224393	-3.02435	0.00249164	0.0220778
WBGene00021014	W03G9.2.1	W03G9.2	923.536	-0.680368	0.188862	-3.60246	0.000315	0.00558466
WBGene00002064	T05G5.10a.1,T05G5.10b.2,T05G5.10b.1,T05G5.10c.1,T05G5.10c.2,T05G5.10c.3	iff-1	5227.01	-0.681101	0.146476	-4.64991	3.32e-06	0.000234
WBGene00013297	Y57G11B.5.1	Y57G11B.5	1709.77	-0.681623	0.153974	-4.42686	9.56e-06	0.000515
WBGene00007573	C14B1.2.1	C14B1.2	873.323	-0.682767	0.177244	-3.85212	0.000117	0.00285863
WBGene00020652	T21E3.1.1	egg-4	2166.83	-0.683127	0.164124	-4.16226	3.15e-05	0.00115627
WBGene00007290	C04B4.2.1	C04B4.2	480.278	-0.683658	0.196701	-3.47562	0.00051	0.00767862
WBGene00008822	F14H3.3.1,F14H3.3.2	F14H3.3	432.047	-0.683724	0.226841	-3.01411	0.00257735	0.0225367
WBGene00001609	F02A9.6.1	glp-1	3304.29	-0.686925	0.152747	-4.49713	6.89e-06	0.000409
WBGene00011979	T24B8.5.1	T24B8.5	416.706	-0.686979	0.210306	-3.26657	0.00108861	0.0129959
WBGene00015698	C10H11.10.1	kca-1	1972.78	-0.687129	0.161636	-4.25108	2.13e-05	0.000915
WBGene00001564	C05E4.9a.2,C05E4.9a.1,C05E4.9b.1	icl-1	36859.9	-0.688048	0.170885	-4.02638	5.66e-05	0.00168963
WBGene00003184	F57B10.12.1	mei-2	1389.11	-0.688154	0.173699	-3.96176	7.44e-05	0.00203191
WBGene00004093	C18E3.7c.2,C18E3.7c.3,C18E3.7d.1,C18E3.7b.1,C18E3.7c.1,C18E3.7d.2	ppw-1	589.15	-0.689307	0.201451	-3.4217	0.000622	0.00879899
WBGene00010609	K07A1.2.3,K07A1.2.1,K07A1.2.2	dut-1	6403.85	-0.689613	0.168005	-4.10472	4.05e-05	0.00135341
WBGene00019600	K09H11.3.1	rga-3	1852.63	-0.689614	0.181438	-3.80082	0.000144	0.00326108
WBGene00009006	F21D5.1.1	F21D5.1	1453.22	-0.689898	0.167245	-4.12507	3.71e-05	0.00130009
WBGene00001386	F02A9.3.2,F02A9.3.1	far-2	41419.3	-0.690115	0.141224	-4.88667	1.03e-06	9.29e-05
WBGene00001481	Y54E10A.4b.1,Y54E10A.4c.1,Y54E10A.4a.1,Y54E10A.4d.1	fog-1	490.44	-0.69055	0.202771	-3.40557	0.00066	0.0091518
WBGene00012672	Y39B6A.10.1	Y39B6A.10	325.226	-0.690795	0.233728	-2.95555	0.00312114	0.0255545
WBGene00019608	K10B2.5.1	ani-2	2541.07	-0.690837	0.162451	-4.25258	2.11e-05	0.000913
WBGene00010281	F58G11.3a.1,F58G11.3b	F58G11.3	782.356	-0.691308	0.178733	-3.86784	0.00011	0.00272688
WBGene00002032	F41H10.10.1	htp-1	393.221	-0.691419	0.215555	-3.20762	0.0013384	0.0147015
WBGene00022669	ZK177.1.1	ZK177.1	321.071	-0.693637	0.220882	-3.14031	0.00168768	0.017123
WBGene00012315	W06H3.1.1	immt-2	1550.23	-0.694065	0.178568	-3.88685	0.000102	0.00257372
WBGene00016564	C41D11.5.1	cmt-1	596.987	-0.694117	0.185067	-3.75063	0.000176	0.00374778
WBGene00002125	F22F4.2.1	inx-3	2270.81	-0.694526	0.18034	-3.8512	0.000118	0.0028636
WBGene00018427	F44E7.5a.1,F44E7.5a.2,F44E7.5b.1	F44E7.5	260.355	-0.694646	0.237693	-2.92245	0.00347286	0.0273835
WBGene00001599	C55B7.1.1	glh-2	2234.55	-0.69534	0.170499	-4.07826	4.54e-05	0.0014558
WBGene00011275	R53.6.2,R53.6.1	psf-1	318.403	-0.697394	0.226867	-3.07402	0.00211195	0.0198672
WBGene00019458	K06H7.7.1	K06H7.7	403.883	-0.69751	0.227559	-3.06518	0.00217541	0.0202083
WBGene00016971	C56E6.3a.1,C56E6.3b.1	toe-2	1936.06	-0.698743	0.173265	-4.03281	5.51e-05	0.00166063
WBGene00006541	H13N06.6a.1,H13N06.6c.1,H13N06.6b.1	tbh-1	1462.33	-0.699213	0.161628	-4.32605	1.52e-05	0.000735
WBGene00010353	H02I12.5.1	memi-3	1509.96	-0.699362	0.160637	-4.35367	1.34e-05	0.000659
WBGene00045272	F59C12.4.1	F59C12.4	271.454	-0.699524	0.245528	-2.84906	0.00438493	0.0318473
WBGene00004808	F46A9.4.1	skr-2	743.954	-0.699796	0.188832	-3.70592	0.000211	0.00427363
WBGene00008825	F14H3.6.1	F14H3.6	2182.42	-0.700195	0.157963	-4.43264	9.31e-06	0.000508
WBGene00007762	C27B7.5.1	C27B7.5	722.977	-0.700306	0.202316	-3.46145	0.000537	0.00801998
WBGene00017303	F09F7.6.1	F09F7.6	405.447	-0.700897	0.25501	-2.74851	0.00598676	0.0388923
WBGene00012747	Y40H7A.10.1	Y40H7A.10	510.57	-0.700943	0.195073	-3.59323	0.000327	0.00572856
WBGene00006976	K02B12.8a.1,K02B12.8b.1	zhp-3	498.461	-0.703295	0.195384	-3.59955	0.000319	0.00561579
WBGene00006929	C04F6.1.1	vit-5	167707	-0.705151	0.17584	-4.01018	6.07e-05	0.00175303
WBGene00002136	F07A5.1b.1,F07A5.1b.2,F07A5.1a.1,F07A5.1a.2	inx-14	547.962	-0.705643	0.205377	-3.43585	0.000591	0.00848248
WBGene00018446	F45C12.15.1,F45C12.15.2,F45C12.15.3	ceh-83	423.42	-0.705678	0.202772	-3.48016	0.000501	0.00760707
WBGene00006374	T01B11.3.1	syx-4	346.308	-0.705794	0.216562	-3.25909	0.0011177	0.0132195
WBGene00001514	C05D2.5.1	xnd-1	1881.57	-0.706165	0.17527	-4.02902	5.6e-05	0.00167916
WBGene00015683	C10G8.4.1	C10G8.4	302.64	-0.706699	0.23414	-3.01828	0.00254216	0.0223586
WBGene00194892	F26H11.6.1	dsb-2	831.571	-0.707144	0.198012	-3.57121	0.000355	0.00602907
WBGene00020035	R12E2.10.1	egg-5	2337.2	-0.707438	0.165055	-4.28608	1.82e-05	0.000819
WBGene00004246	Y48G1BL.3	puf-10	629.036	-0.707878	0.203548	-3.47769	0.000506	0.0076483
WBGene00011350	T01H3.4.1	perm-1	601.708	-0.708275	0.188184	-3.76374	0.000167	0.00362496
WBGene00018137	F37A4.9.1	bath-41	922.074	-0.708378	0.182857	-3.87394	0.000107	0.00267438
WBGene00022257	Y73B6BL.38.1	puf-11	4482.63	-0.709455	0.152247	-4.65991	3.16e-06	0.000227
WBGene00010000	F53F8.3.1	F53F8.3	948.661	-0.709675	0.196041	-3.62003	0.000295	0.00533587
WBGene00255714	B0511.19.1	B0511.19	226.902	-0.711311	0.253217	-2.8091	0.00496799	0.0345909
WBGene00011153	R09A8.2.1	R09A8.2	342.805	-0.71182	0.217493	-3.27285	0.0010647	0.0128387
WBGene00021269	Y23H5A.2a.1,Y23H5A.2b.1,Y23H5A.2c	Y23H5A.2	496.96	-0.712459	0.208079	-3.42398	0.000617	0.00877767
WBGene00016796	C50A2.2a.1,C50A2.2b.1,C50A2.2c.1,C50A2.2d.1,C50A2.2e.1	cec-2	635.878	-0.71288	0.207547	-3.43478	0.000593	0.00849123
WBGene00012527	Y32F6A.1.3,Y32F6A.1.4,Y32F6A.1.1,Y32F6A.1.2	set-22	332.4	-0.714932	0.23012	-3.10677	0.00189143	0.018515
WBGene00019254	H31G24.3.1	H31G24.3	411.778	-0.718971	0.208436	-3.44936	0.000562	0.00820394
WBGene00194674	F23D12.11.1	F23D12.11	902.727	-0.719401	0.235669	-3.05259	0.00226879	0.0207012
WBGene00013552	Y75B8A.17.1	gmn-1	493.173	-0.719804	0.203626	-3.53493	0.000408	0.00661121
WBGene00018010	F33E11.2a.1,F33E11.2b.1	F33E11.2	1048.7	-0.719991	0.176817	-4.07196	4.66e-05	0.00147864
WBGene00011376	T02E1.3a.1,T02E1.3c.1,T02E1.3b.1	gla-3	1221.88	-0.720042	0.172144	-4.18279	2.88e-05	0.0011005
WBGene00013442	Y66D12A.16b.1,Y66D12A.16d.1,Y66D12A.16c.1,Y66D12A.16a.1	Y66D12A.16	197.252	-0.720121	0.267017	-2.69691	0.00699864	0.0435123
WBGene00010814	M01F1.8a.1,M01F1.8b.1	M01F1.8	672.766	-0.720673	0.207254	-3.47725	0.000507	0.00765022
WBGene00008399	D2005.4.1,D2005.4.2	D2005.4	1068.17	-0.721783	0.171919	-4.1984	2.69e-05	0.00106827
WBGene00004374	T11F8.3a.1,T11F8.3a.2,T11F8.3b.1,T11F8.3b.2	rme-2	9732.45	-0.72196	0.159948	-4.5137	6.37e-06	0.000391
WBGene00009898	F49E12.2.1	dod-23	280.077	-0.724906	0.245851	-2.94856	0.00319261	0.0258966
WBGene00012185	W01F3.2.1	W01F3.2	1119.76	-0.724954	0.197412	-3.67229	0.00024	0.00465752
WBGene00017135	EEED8.4.1	EEED8.4	194.59	-0.725601	0.267427	-2.71326	0.00666243	0.0418723
WBGene00015591	C08C3.4a.1,C08C3.4b.1	cyk-7	519.893	-0.725786	0.211336	-3.43427	0.000594	0.00849123
WBGene00003992	ZK381.4a.1,ZK381.4b.1,ZK381.4a.2	pgl-1	4377.58	-0.728556	0.155053	-4.69876	2.62e-06	0.000195
WBGene00021005	W03F11.1a.1,W03F11.1b.1	ule-1	2568.54	-0.728592	0.163833	-4.44716	8.7e-06	0.000484
WBGene00020168	T02G5.12.1	mct-5	286.837	-0.729067	0.240683	-3.02916	0.00245234	0.0218591
WBGene00006311	F57B1.2.1	sun-1	1079.01	-0.729128	0.165443	-4.40712	1.05e-05	0.000554
WBGene00012436	Y11D7A.13.1	flh-3	317.006	-0.730324	0.23831	-3.0646	0.00217964	0.0202251
WBGene00004775	Y47G6A.12.2,Y47G6A.12.1	2023-09-01	2251.37	-0.73047	0.168918	-4.3244	1.53e-05	0.000735
WBGene00021818	Y53G8B.2.1	Y53G8B.2	272.619	-0.730518	0.242592	-3.0113	0.00260128	0.0226632
WBGene00021200	Y17G9B.3.1	cyp-31A3	578.702	-0.732313	0.193433	-3.78587	0.000153	0.00341206
WBGene00008569	F08A8.7.1,F08A8.7.2	fbxa-101	178.467	-0.732429	0.272716	-2.68568	0.00723828	0.0442208
WBGene00008782	F14B6.1.1	sdz-14	171.446	-0.734703	0.277304	-2.64944	0.00806245	0.0471578
WBGene00015633	C09D4.2.1	C09D4.2	352.396	-0.734723	0.248472	-2.95697	0.00310676	0.0254716
WBGene00020509	T14F9.3.1,T14F9.3.2,T14F9.3.3	hex-1	1340.35	-0.735138	0.194779	-3.77421	0.000161	0.00354259
WBGene00014199	ZK1053.4.1	ZK1053.4	706.559	-0.736298	0.209401	-3.51621	0.000438	0.00687204
WBGene00013247	Y57A10A.2.1,Y57A10A.2.2	Y57A10A.2	302.357	-0.736366	0.24567	-2.99738	0.00272314	0.0233173
WBGene00010759	K10H10.2.1,K10H10.2.2	cysl-2	922.804	-0.736489	0.173435	-4.24647	2.17e-05	0.000921
WBGene00004422	T22F3.4a.1,T22F3.4b.1,T22F3.4b.2,T22F3.4b.3	rpl-11.1	10813	-0.736954	0.162291	-4.54096	5.6e-06	0.00036
WBGene00020757	T24C4.1.1	ucr-2.3	701.472	-0.737002	0.200966	-3.6673	0.000245	0.00472166
WBGene00010678	K08F4.3.1	K08F4.3	422.011	-0.73731	0.215047	-3.4286	0.000607	0.00863984
WBGene00008378	D1054.11.1	ule-3	4537.49	-0.739359	0.163494	-4.52224	6.12e-06	0.000381
WBGene00001686	F33H1.2.2,F33H1.2.1	gpd-4	850.019	-0.739526	0.175938	-4.20334	2.63e-05	0.00105926
WBGene00001678	Y95B8A.5a.1,Y95B8A.5b.1,Y95B8A.5c.1	gpa-16	455.758	-0.740718	0.200019	-3.70324	0.000213	0.00430833
WBGene00019509	K07H8.9.1,K07H8.9.2	K07H8.9	204.007	-0.74078	0.267465	-2.76963	0.00561202	0.0374826
WBGene00004043	Y71F9B.7.1	plk-2	1681.33	-0.741288	0.176797	-4.19287	2.75e-05	0.00107325
WBGene00000473	F46F11.2.1	cey-2	17061.8	-0.742386	0.150008	-4.94896	7.46e-07	7.42e-05
WBGene00010808	M01E5.6.1	sepa-1	570.772	-0.743724	0.201094	-3.69838	0.000217	0.0043437
WBGene00012481	Y18D10A.11.1	Y18D10A.11	1421.53	-0.744687	0.165241	-4.50668	6.59e-06	0.000398
WBGene00019578	K09E3.7.1	K09E3.7	197.713	-0.744793	0.26127	-2.85066	0.00436284	0.0317254
WBGene00009212	F28D1.2.1	atz-1	1359.84	-0.745682	0.191238	-3.89924	9.65e-05	0.00246638
WBGene00013654	Y105C5B.15a.1,Y105C5B.15b.1	Y105C5B.15	735.525	-0.746244	0.198113	-3.76676	0.000165	0.00360992
WBGene00010007	F53H4.2.1	F53H4.2	474.317	-0.747342	0.210951	-3.54272	0.000396	0.00657035
WBGene00006463	T26A5.3.1,T26A5.3.2	nduf-2.2	611.984	-0.748004	0.187989	-3.97897	6.92e-05	0.00192248
WBGene00003601	C32F10.6.1	nhr-2	316.186	-0.752377	0.223168	-3.37135	0.000748	0.00997528
WBGene00013393	Y62H9A.5.1	Y62H9A.5	3895.75	-0.75361	0.15566	-4.84137	1.29e-06	0.000111
WBGene00016636	C44B12.1.1	perm-2	15567.7	-0.754948	0.142444	-5.29996	1.16e-07	1.8e-05
WBGene00007765	C27B7.9.1	C27B7.9	581.072	-0.754972	0.187306	-4.03068	5.56e-05	0.00167155
WBGene00021056	W06B4.1.1	W06B4.1	2503.65	-0.756396	0.155545	-4.86288	1.16e-06	0.000102
WBGene00004380	C06A5.9.1	rnf-1	365.059	-0.757671	0.215063	-3.52302	0.000427	0.00679899
WBGene00012835	Y43F8C.14.1	ani-3	1005.6	-0.758271	0.18356	-4.13091	3.61e-05	0.00127879
WBGene00018806	F54D10.5.1,F54D10.5.2	F54D10.5	324.404	-0.758726	0.228983	-3.31347	0.000921	0.0115421
WBGene00013391	Y62H9A.3.1	Y62H9A.3	1709.92	-0.758964	0.156569	-4.84748	1.25e-06	0.000108
WBGene00017843	F26G5.1b.1,F26G5.1a.1	F26G5.1	614.427	-0.759478	0.201144	-3.7758	0.000159	0.00353312
WBGene00020091	R119.7a.1,R119.7b.1	rnp-8	1955.56	-0.759904	0.181157	-4.19473	2.73e-05	0.00107294
WBGene00002225	M01E11.6.2,M01E11.6.1	klp-15	2397.75	-0.761084	0.174679	-4.35704	1.32e-05	0.000652
WBGene00008959	F19H6.4.1	F19H6.4	418.059	-0.761287	0.210645	-3.61407	0.000301	0.00540578
WBGene00018302	F41G3.6.1	F41G3.6	1230.72	-0.7613	0.202169	-3.76567	0.000166	0.00361915
WBGene00011432	T04D3.2.1	sdz-30	226.937	-0.76264	0.271542	-2.80855	0.00497651	0.0346301
WBGene00002026	C12C8.1.1	hsp-70	4528.76	-0.763382	0.17233	-4.42978	9.43e-06	0.000513
WBGene00016627	C44B7.5.1	C44B7.5	4640.09	-0.763429	0.160318	-4.76196	1.92e-06	0.000154
WBGene00012095	T27E9.5.1	pssy-2	345.741	-0.765385	0.233839	-3.27313	0.00106363	0.0128387
WBGene00016457	C35E7.5a.1,C35E7.5a.2,C35E7.5b.1	C35E7.5	2739.51	-0.765779	0.193842	-3.95054	7.8e-05	0.00210551
WBGene00017538	F17A9.6.1	ceh-49	175.924	-0.76671	0.275983	-2.7781	0.00546775	0.0369521
WBGene00022034	Y65B4BL.2a.1,Y65B4BL.2b.1,Y65B4BL.2b.2,Y65B4BL.2b.3	deps-1	1793.15	-0.767246	0.159843	-4.80001	1.59e-06	0.000135
WBGene00017485	F15E6.4.1	F15E6.4	209.205	-0.768293	0.274004	-2.80395	0.0050481	0.0349579
WBGene00017402	F12E12.1.1	F12E12.1	481.671	-0.768391	0.209006	-3.67641	0.000237	0.00462048
WBGene00001872	ZK1127.11.1	him-14	562.604	-0.769898	0.199392	-3.86123	0.000113	0.0027825
WBGene00007092	B0001.7a.1,B0001.7b.1,B0001.7c.1	B0001.7	917	-0.770333	0.20151	-3.82281	0.000132	0.00304689
WBGene00013894	ZC434.8.1,ZC434.8.2	ZC434.8	1959.44	-0.770443	0.178773	-4.30962	1.64e-05	0.000766
WBGene00044535	K11D12.13.1	K11D12.13	367.525	-0.771876	0.219376	-3.5185	0.000434	0.00682182
WBGene00017460	F14D2.12.1	bath-30	262.798	-0.773982	0.243928	-3.17299	0.00150876	0.0158356
WBGene00017881	F28A12.4.1,F28A12.4.2	asp-13	1338.35	-0.775845	0.158222	-4.90353	9.41e-07	8.6e-05
WBGene00021853	Y54F10AM.11.1	Y54F10AM.11	225.753	-0.777716	0.257939	-3.01511	0.00256882	0.022495
WBGene00015613	C08F1.10.1	C08F1.10	317.191	-0.778626	0.268498	-2.89994	0.00373237	0.0285647
WBGene00015850	C16C8.12.1	C16C8.12	153.758	-0.778727	0.290543	-2.68024	0.00735685	0.0446034
WBGene00271694	T10E9.14.1	T10E9.14	291.151	-0.781292	0.2451	-3.18764	0.00143438	0.015307
WBGene00004086	Y49E10.3a.1,Y49E10.3b.1	pph-4.2	1031.48	-0.781371	0.190846	-4.09425	4.24e-05	0.00139468
WBGene00007904	C33G3.4.1	C33G3.4	414.789	-0.782165	0.206076	-3.79552	0.000147	0.00330654
WBGene00008602	F09B9.1a.1,F09B9.1b.1	oac-14	446.125	-0.782334	0.202789	-3.85788	0.000114	0.00280936
WBGene00022112	Y71F9AL.7.1	Y71F9AL.7	408.363	-0.784084	0.270154	-2.90236	0.00370359	0.0284354
WBGene00017133	EEED8.2.1	EEED8.2	1044.92	-0.784541	0.242097	-3.2406	0.00119277	0.013706
WBGene00013250	Y57A10A.5.1	Y57A10A.5	308.289	-0.785474	0.24722	-3.17723	0.00148689	0.0156845
WBGene00007957	C35C5.8a.1,C35C5.8b.1	C35C5.8	254.505	-0.785847	0.295191	-2.66216	0.00776398	0.0462053
WBGene00018099	F36F12.8.1	ztf-28	196.486	-0.785871	0.292956	-2.68255	0.00730624	0.0444092
WBGene00021704	Y48G9A.11.1	Y48G9A.11	212.883	-0.786077	0.282258	-2.78496	0.0053535	0.0363856
WBGene00013381	Y62E10A.15a.1,Y62E10A.15b.1,Y62E10A.15c.1	cyp-31A5	1764.08	-0.787072	0.160297	-4.91007	9.1e-07	8.45e-05
WBGene00017140	EEED8.12.1	EEED8.12	181.997	-0.787527	0.28567	-2.75677	0.00583753	0.0383246
WBGene00045394	ZK813.7.1	ZK813.7	11008.4	-0.787654	0.158996	-4.95392	7.27e-07	7.37e-05
WBGene00009113	F25D7.4.1	maph-1.2	2240.62	-0.789221	0.183033	-4.31189	1.62e-05	0.000765
WBGene00016822	C50E3.11.1	C50E3.11	195.177	-0.790011	0.265581	-2.97465	0.00293319	0.0244849
WBGene00007757	C27A7.6a.1,C27A7.6a.2,C27A7.6b,C27A7.6c.1,C27A7.6d.1,C27A7.6d.2,C27A7.6d.3	C27A7.6	258.364	-0.790918	0.243198	-3.25216	0.00114532	0.0134185
WBGene00017678	F21F8.4.2,F21F8.4.1	asp-12	455.996	-0.792192	0.220915	-3.58595	0.000336	0.00583585
WBGene00013394	Y62H9A.6.1	ule-5	5297.84	-0.792954	0.149973	-5.2873	1.24e-07	1.89e-05
WBGene00022820	ZK813.1.1,ZK813.1.2	ZK813.1	9156.06	-0.793818	0.177434	-4.47388	7.68e-06	0.000441
WBGene00000788	F32B5.8b.1,F32B5.8b.2,F32B5.8b.3,F32B5.8a.1	cpz-1	9004.27	-0.795139	0.1683	-4.72455	2.31e-06	0.000177
WBGene00219316	F21A3.11.1	F21A3.11	432.485	-0.795605	0.246427	-3.22856	0.00124416	0.0139743
WBGene00010663	K08E3.3a.1,K08E3.3b.1	toca-2	1162.39	-0.79572	0.181767	-4.37768	1.2e-05	0.000607
WBGene00003994	C18G1.4a.1,C18G1.4b.1	pgl-3	2928.87	-0.795903	0.160144	-4.96991	6.7e-07	6.91e-05
WBGene00007225	C01G6.3.2,C01G6.3.1	C01G6.3	2565.71	-0.796786	0.156278	-5.09852	3.42e-07	3.9e-05
WBGene00002124	F08G12.10.2,F08G12.10.1	inx-2	817.457	-0.799592	0.200786	-3.98231	6.82e-05	0.00190747
WBGene00018808	F54D10.7.1,F54D10.7.2	F54D10.7	241.858	-0.801722	0.247195	-3.24327	0.00118165	0.0136567
WBGene00009434	F35E12.10.1,F35E12.10.2	F35E12.10	236.491	-0.801962	0.245494	-3.26672	0.001088	0.0129959
WBGene00007283	C03E10.6.1	clec-222	402.843	-0.802177	0.230713	-3.47695	0.000507	0.00765022
WBGene00004814	C52D10.9.1	skr-8	216.455	-0.804079	0.258847	-3.10638	0.00189391	0.0185241
WBGene00016638	C44B12.5.1	perm-4	16852.6	-0.80825	0.156369	-5.16886	2.36e-07	2.93e-05
WBGene00005642	C05E4.3.1	srp-1	497.093	-0.81139	0.215243	-3.76964	0.000163	0.00358745
WBGene00022265	Y73C8C.8.1	Y73C8C.8	156.611	-0.811415	0.293342	-2.7661	0.00567306	0.0377007
WBGene00016084	C25A8.4.1	cht-3	3606.31	-0.812349	0.181163	-4.48407	7.32e-06	0.000429
WBGene00018605	F48E3.4.1	F48E3.4	2039.71	-0.813306	0.176315	-4.61281	3.97e-06	0.000273
WBGene00011509	T05H10.4a.1,T05H10.4a.2,T05H10.4b.1	T05H10.4	538.792	-0.813325	0.194688	-4.17759	2.95e-05	0.00110835
WBGene00001942	T23D8.6.1	his-68	293.336	-0.814357	0.242995	-3.35133	0.000804	0.0105142
WBGene00014987	ZK637.6	ZK637.6	731.999	-0.815467	0.200924	-4.05859	4.94e-05	0.00152998
WBGene00021419	Y38F2AR.1a.1,Y38F2AR.1b.1	eri-5	403.563	-0.817197	0.214022	-3.81829	0.000134	0.00309122
WBGene00009270	F30F8.1.1	F30F8.1	1359.75	-0.820286	0.175308	-4.67912	2.88e-06	0.000211
WBGene00008394	D1086.7.1	D1086.7	151.168	-0.820497	0.298294	-2.75063	0.00594807	0.0387321
WBGene00002144	Y47G6A.2.2,Y47G6A.2.1	inx-22	734.916	-0.820824	0.20085	-4.08676	4.37e-05	0.0014226
WBGene00010234	F58B3.9.1	ttr-50	1359.4	-0.822081	0.189198	-4.34508	1.39e-05	0.000683
WBGene00010085	F55B11.3.1,F55B11.3.2	F55B11.3	466.16	-0.823296	0.212646	-3.87168	0.000108	0.00269364
WBGene00019723	M02B7.1.2,M02B7.1.1	fbxc-47	202.957	-0.825514	0.274209	-3.01053	0.00260791	0.0227044
WBGene00021887	Y54G2A.22.1	fbxc-45	164.812	-0.827113	0.315275	-2.62346	0.00870409	0.0495094
WBGene00002130	ZK792.2.1,ZK792.2.2,ZK792.2.3	inx-8	903.746	-0.829366	0.198094	-4.18672	2.83e-05	0.00108855
WBGene00016893	C53B7.2.1,C53B7.2.2	C53B7.2	230.797	-0.829725	0.261775	-3.16961	0.00152641	0.0159559
WBGene00045261	H29C22.1.1	H29C22.1	418.549	-0.830773	0.216642	-3.83477	0.000126	0.00294915
WBGene00011805	T16G12.4.1	T16G12.4	367.491	-0.830909	0.214367	-3.8761	0.000106	0.00266186
WBGene00015476	C05D9.9b.1,C05D9.9a.1	C05D9.9	242.978	-0.832739	0.305323	-2.7274	0.00638359	0.0406173
WBGene00010084	F55B11.2.1	F55B11.2	1093.87	-0.83394	0.185632	-4.49243	7.04e-06	0.000415
WBGene00009361	F33E2.5.1,F33E2.5.2	F33E2.5	338.449	-0.837856	0.277699	-3.01714	0.00255173	0.0223781
WBGene00010787	K12D12.5.1	K12D12.5	539.456	-0.838538	0.211438	-3.96588	7.31e-05	0.00201091
WBGene00018867	F55A12.10.1	zhp-1	254.189	-0.839836	0.256684	-3.27186	0.00106841	0.0128596
WBGene00018286	F41E6.5b.1,F41E6.5a.1,F41E6.5b.2	F41E6.5	278.01	-0.841564	0.303244	-2.77521	0.00551667	0.037115
WBGene00022822	ZK813.3.1	ZK813.3	2913.96	-0.843829	0.159055	-5.30528	1.13e-07	1.77e-05
WBGene00016303	C32B5.10.1	fbxc-32	347.035	-0.843978	0.219893	-3.83814	0.000124	0.00293573
WBGene00021730	Y49F6C.8.1	Y49F6C.8	693.571	-0.844677	0.2237	-3.77593	0.000159	0.00353312
WBGene00017584	F19B10.2.1	F19B10.2	325.178	-0.845715	0.226731	-3.73003	0.000191	0.00395542
WBGene00015816	C16A11.3a.1,C16A11.3b	C16A11.3	263.352	-0.850651	0.269819	-3.15268	0.00161779	0.0165685
WBGene00010193	F57C2.1.1	btb-20	137.595	-0.853367	0.306272	-2.7863	0.00533131	0.036276
WBGene00008377	D1054.10.1	D1054.10	5641.28	-0.854619	0.164587	-5.1925	2.07e-07	2.73e-05
WBGene00002253	F40F4.3.2,F40F4.3.1	lbp-1	2068.64	-0.858841	0.170789	-5.02866	4.94e-07	5.32e-05
WBGene00003778	C15H9.1.1	nnt-1	830.244	-0.859241	0.258589	-3.3228	0.000891	0.0112983
WBGene00021121	W09G12.7.1	W09G12.7	229.454	-0.865531	0.314278	-2.75403	0.00588669	0.038458
WBGene00019703	M01D1.8.1	fbxb-41	184.099	-0.869553	0.271422	-3.2037	0.00135675	0.0148214
WBGene00016088	C25B8.4a.1,C25B8.4b.1,C25B8.4c.1	clec-266	1009.15	-0.869934	0.218822	-3.97553	7.02e-05	0.00194449
WBGene00009834	F47H4.1a.1,F47H4.1b.1	lsy-27	528.649	-0.872215	0.199188	-4.37885	1.19e-05	0.000607
WBGene00017648	F20H11.5.1	ddo-3	747.314	-0.875035	0.200382	-4.36684	1.26e-05	0.000631
WBGene00017541	F17E9.4.1	F17E9.4	1315.67	-0.875069	0.21634	-4.04488	5.23e-05	0.00160563
WBGene00019341	K02F6.7.1	K02F6.7	701.727	-0.876616	0.214858	-4.07999	4.5e-05	0.0014558
WBGene00020261	T05E7.5.1	vet-1	165.742	-0.879182	0.283635	-3.0997	0.00193718	0.0187784
WBGene00001390	W02A2.2.1	far-6	2255.4	-0.879367	0.154253	-5.70083	1.19e-08	2.74e-06
WBGene00009897	F49E12.1.1	skpo-1	2765.04	-0.883487	0.165595	-5.33523	9.54e-08	1.52e-05
WBGene00017659	F21C10.10.2,F21C10.10.1	F21C10.10	1506.82	-0.885783	0.256838	-3.44881	0.000563	0.00820394
WBGene00015112	B0281.5a.1,B0281.5b.1	B0281.5	276.574	-0.886668	0.242234	-3.66037	0.000252	0.00478956
WBGene00044773	C08A9.10.1	C08A9.10	240.75	-0.889187	0.274884	-3.23478	0.00121738	0.0138471
WBGene00017461	F14D2.13b.1,F14D2.13a.1	bath-28	136.003	-0.889379	0.305577	-2.91049	0.0036086	0.0279757
WBGene00000783	T10H4.12.1	cpr-3	324.445	-0.88996	0.286005	-3.11169	0.0018602	0.018368
WBGene00000977	R05D8.8.1	dhs-14	161.159	-0.892841	0.284265	-3.14087	0.00168446	0.0171049
WBGene00020433	T11F8.1.1	T11F8.1	136.446	-0.900504	0.306971	-2.93352	0.00335146	0.0266912
WBGene00004334	T01E8.2.1	ref-1	115.559	-0.90573	0.326297	-2.77578	0.00550689	0.0370924
WBGene00017481	F15B10.3a.1,F15B10.3b.1	F15B10.3	173.524	-0.906898	0.291875	-3.10714	0.00188905	0.0185068
WBGene00007391	C06H2.7a.1,C06H2.7b.1	C06H2.7	348.611	-0.907305	0.215727	-4.20581	2.6e-05	0.00105134
WBGene00045038	F13G11.3.1	ule-2	925.932	-0.908068	0.176946	-5.13188	2.87e-07	3.4e-05
WBGene00013013	Y48E1B.16.1	clec-145	132.42	-0.908516	0.316075	-2.87437	0.00404841	0.0301538
WBGene00007334	C05C10.7.1	C05C10.7	202.166	-0.911001	0.296358	-3.07399	0.00211215	0.0198672
WBGene00013508	Y71A12B.11.1	Y71A12B.11	412.342	-0.911455	0.219636	-4.14985	3.33e-05	0.00120234
WBGene00007649	C17G1.2.1	C17G1.2	275.583	-0.914974	0.2351	-3.89185	9.95e-05	0.00253731
WBGene00021557	Y45G5AM.5.1	Y45G5AM.5	250.671	-0.918077	0.259264	-3.54109	0.000398	0.00657501
WBGene00012213	W02D9.7.1	W02D9.7	418.992	-0.91947	0.233279	-3.94151	8.1e-05	0.00215719
WBGene00013758	Y113G7B.7.1	fbxa-114	112.477	-0.919688	0.328716	-2.79782	0.00514487	0.035396
WBGene00001104	W09G12.1.1	dsl-2	135.82	-0.928158	0.341793	-2.71556	0.00661641	0.0416555
WBGene00001436	C29F7.5.1	fkh-4	119.274	-0.929707	0.319772	-2.90741	0.00364436	0.0280707
WBGene00015610	C08F1.6.1	C08F1.6	121.84	-0.929733	0.33832	-2.74809	0.00599435	0.0388923
WBGene00008784	F14B6.3.1	F14B6.3	421.843	-0.942191	0.222149	-4.24126	2.22e-05	0.000933
WBGene00018195	F39E9.2.1	btb-16	104.037	-0.943662	0.352874	-2.67422	0.00749027	0.0451606
WBGene00012880	Y45F10C.4.1	Y45F10C.4	255.483	-0.943886	0.245178	-3.84979	0.000118	0.00286502
WBGene00021721	Y49F6B.9a.1,Y49F6B.9a.2,Y49F6B.9b.1	Y49F6B.9	188.745	-0.945591	0.285728	-3.30941	0.000935	0.0116409
WBGene00015313	C01G8.6.1	hpo-32	341.401	-0.954314	0.229839	-4.15209	3.29e-05	0.00120148
WBGene00017258	F08F1.4a.1,F08F1.4b.1	F08F1.4	153.471	-0.962111	0.301829	-3.1876	0.00143457	0.015307
WBGene00013086	Y51B9A.4.1	arrd-2	108.168	-0.964241	0.334766	-2.88034	0.00397241	0.0298293
WBGene00021458	Y39G10AL.1a.1,Y39G10AL.1b.1	Y39G10AL.1	263.29	-0.965017	0.246861	-3.90915	9.26e-05	0.0023815
WBGene00007458	C08F11.11.3,C08F11.11.2,C08F11.11.1	ule-4	1794.91	-0.966839	0.174624	-5.53668	3.08e-08	5.95e-06
WBGene00006547	F40H6.4.1	tbx-11	190.797	-0.972689	0.299681	-3.24575	0.00117141	0.0135943
WBGene00006902	F44F1.7.1	vet-6	382.63	-0.973933	0.22187	-4.38966	1.14e-05	0.000588
WBGene00020758	T24C4.2.1	T24C4.2	373.496	-0.974842	0.221066	-4.40974	1.03e-05	0.00055
WBGene00003983	Y46G5A.27.1	pes-10	94.2938	-0.981357	0.363344	-2.70091	0.00691509	0.0431049
WBGene00008677	F11A5.9.1	F11A5.9	459.219	-0.985108	0.220027	-4.47721	7.56e-06	0.000437
WBGene00000696	T05A1.2.1	col-122	14802.9	-0.997831	0.177476	-5.62233	1.88e-08	4.02e-06
WBGene00044665	F59A6.12.1	F59A6.12	138.813	-1.00434	0.319963	-3.13893	0.00169564	0.0171892
WBGene00016189	C28G1.4.1	C28G1.4	111.993	-1.00497	0.347042	-2.89583	0.00378161	0.0288673
WBGene00009221	F28F8.2.1	acs-2	2781.97	-1.00646	0.239525	-4.20191	2.65e-05	0.00106242
WBGene00007642	C17E4.2.1	C17E4.2	169.554	-1.03134	0.30419	-3.39045	0.000698	0.00947474
WBGene00021779	Y51H7C.1.1	Y51H7C.1	167.507	-1.03459	0.285129	-3.62849	0.000285	0.00523836
WBGene00000503	C04F6.3.1	cht-1	4215.86	-1.04462	0.165453	-6.31368	2.72e-10	1.01e-07
WBGene00023451	K08E3.10.1	mlc-7	180.053	-1.0496	0.279249	-3.75864	0.000171	0.00367549
WBGene00000693	C53B4.5.1	col-119	12334.8	-1.05253	0.202479	-5.19824	2.01e-07	2.67e-05
WBGene00007331	C05C10.4.1,C05C10.4.2,C05C10.4.3	pho-11	1017.24	-1.05596	0.189031	-5.58615	2.32e-08	4.71e-06
WBGene00011733	T12D8.5a.1,T12D8.5b	T12D8.5	555.51	-1.05759	0.215105	-4.91664	8.8e-07	8.37e-05
WBGene00022821	ZK813.2.1	ZK813.2	1842.17	-1.0669	0.198248	-5.38168	7.38e-08	1.21e-05
WBGene00016568	C41G11.1a.1,C41G11.1b.1	C41G11.1	490.591	-1.07037	0.247465	-4.32535	1.52e-05	0.000735
WBGene00009634	F42F12.1.1	nspc-9	79.1324	-1.07561	0.399161	-2.69467	0.00704576	0.0436465
WBGene00045245	F09A5.9.1	ttr-34	116.794	-1.07998	0.351215	-3.07499	0.00210511	0.0198672
WBGene00044080	D1086.10a.1,D1086.10c.1,D1086.10b	D1086.10	5552.01	-1.0849	0.167183	-6.48928	8.62e-11	3.97e-08
WBGene00003987	F14B8.3.1	pes-23	102.547	-1.08702	0.354038	-3.07035	0.0021381	0.0199656
WBGene00016307	C32B5.14a.1,C32B5.14b.1	fbxc-18	82.1001	-1.08869	0.389836	-2.79269	0.00522721	0.0357397
WBGene00000713	F26F12.1.1	col-140	6840.67	-1.09035	0.176434	-6.17991	6.41e-10	2.13e-07
WBGene00009156	F26D10.12a.1,F26D10.12c.1,F26D10.12b.1	clec-196	85.8055	-1.09703	0.380291	-2.8847	0.00391788	0.0295683
WBGene00014053	ZK669.3.1	ZK669.3	95.202	-1.1114	0.373506	-2.97558	0.00292432	0.0244279
WBGene00000757	F15A2.1b.1,F15A2.1a.1,F15A2.1b.2	col-184	5452.37	-1.12048	0.188078	-5.9575	2.56e-09	7.29e-07
WBGene00019814	R02C2.1.1	R02C2.1	70.6012	-1.12384	0.409158	-2.74672	0.00601945	0.0389847
WBGene00000680	Y77E11A.15.1	col-106	11119.8	-1.13104	0.191688	-5.90042	3.63e-09	1.01e-06
WBGene00000754	W03G11.1a.1,W03G11.1b.1	col-181	9895.24	-1.13118	0.199089	-5.68178	1.33e-08	2.95e-06
WBGene00000608	ZK1193.1.1	col-19	1953.19	-1.13486	0.20831	-5.44795	5.1e-08	8.96e-06
WBGene00008139	C47D12.5.1	C47D12.5	79.2473	-1.14239	0.402029	-2.84157	0.00448923	0.0322303
WBGene00008831	F14H3.12.1	F14H3.12	122.124	-1.14985	0.384643	-2.9894	0.00279523	0.0237138
WBGene00012878	Y45F10C.2.1	Y45F10C.2	71.6751	-1.16291	0.417669	-2.78429	0.00536456	0.0363987
WBGene00045399	Y47G6A.33.1	Y47G6A.33	115.328	-1.17445	0.440488	-2.66624	0.00767048	0.0458771
WBGene00000751	C34F6.2.1	col-178	4697.7	-1.17718	0.192403	-6.11833	9.46e-10	3.06e-07
WBGene00001591	F11A5.10.1,F11A5.10.2	glc-1	238.162	-1.18117	0.277646	-4.25424	2.1e-05	0.000911
WBGene00021263	Y22D7AR.10.1	Y22D7AR.10	109.672	-1.19404	0.357185	-3.3429	0.000829	0.0106948
WBGene00015044	B0213.15a.1,B0213.15c.1,B0213.15b.1,B0213.15d.1	cyp-34A9	290.618	-1.19585	0.359098	-3.33016	0.000868	0.011069
WBGene00016434	C35B1.4.1	C35B1.4	424.943	-1.20325	0.235841	-5.10196	3.36e-07	3.87e-05
WBGene00011486	T05E12.3.1	T05E12.3	222.506	-1.21999	0.341244	-3.57514	0.00035	0.00597322
WBGene00018242	F40G9.6.1	F40G9.6	100.184	-1.22147	0.429883	-2.8414	0.00449155	0.0322303
WBGene00013278	Y57A10B.6.1	Y57A10B.6	63.0413	-1.2224	0.457617	-2.67122	0.00755754	0.0454288
WBGene00012231	W04A4.2.1	W04A4.2	85.9268	-1.22767	0.380133	-3.22958	0.00123971	0.0139374
WBGene00004908	C49C3.1.1	snf-9	87.0723	-1.23155	0.369081	-3.33681	0.000847	0.0108422
WBGene00012212	W02D9.6.1	W02D9.6	222.726	-1.2316	0.305122	-4.03642	5.43e-05	0.00164357
WBGene00018203	F39F10.3.1	F39F10.3	59.2262	-1.25167	0.438369	-2.85528	0.00429982	0.03142
WBGene00009778	F46C5.1.1	F46C5.1	127.903	-1.26042	0.410898	-3.06748	0.0021587	0.0200952
WBGene00000698	C24F3.6.1,C24F3.6.2	col-124	3606.1	-1.28008	0.202871	-6.30981	2.79e-10	1.01e-07
WBGene00019313	K02E7.9.1	btb-10	61.424	-1.32495	0.433632	-3.05546	0.00224712	0.0205662
WBGene00194985	Y25C1A.14.1	Y25C1A.14	68.9666	-1.35159	0.44367	-3.0464	0.00231602	0.0209881
WBGene00013583	Y80D3A.3.1	ceh-51	63.4498	-1.36117	0.428109	-3.17949	0.00147535	0.0156041
WBGene00014194	ZK1037.6.1	ZK1037.6	48.103	-1.36721	0.521215	-2.62312	0.00871282	0.0495256
WBGene00000609	F11G11.11.1	col-20	1896.51	-1.37864	0.211695	-6.51241	7.4e-11	3.54e-08
WBGene00008390	D1086.3.1	D1086.3	285.789	-1.3994	0.287051	-4.8751	1.09e-06	9.71e-05
WBGene00022653	ZK105.1.1	ZK105.1	771.075	-1.40338	0.204783	-6.85303	7.23e-12	4.8e-09
WBGene00000597	F11H8.3.1	col-8	3158.81	-1.40855	0.214653	-6.56201	5.31e-11	2.76e-08
WBGene00235391	F38A5.22.1	F38A5.22	51.3696	-1.41379	0.501476	-2.81925	0.0048136	0.033831
WBGene00022440	Y110A2AL.3.1	Y110A2AL.3	60.4631	-1.41806	0.461662	-3.07163	0.00212894	0.0199423
WBGene00017498	F15E11.12a.1,F15E11.12b.1	pud-4	1264.06	-1.44111	0.211139	-6.8254	8.77e-12	5.52e-09
WBGene00017499	F15E11.13.1	pud-1.1	148.068	-1.545	0.309053	-4.99915	5.76e-07	6.1e-05
WBGene00017484	F15E6.3.1	F15E6.3	526.405	-1.55216	0.295705	-5.24903	1.53e-07	2.18e-05
WBGene00009805	F47B8.4a.1,F47B8.4b.1	F47B8.4	70.403	-1.55296	0.517204	-3.00261	0.00267674	0.0230685
WBGene00016783	C49G7.5.1	irg-2	79.387	-1.60071	0.518782	-3.08552	0.00203197	0.0194587
WBGene00007366	C06B3.7.1	C06B3.7	138.426	-1.62222	0.450347	-3.60215	0.000316	0.00558466
WBGene00044292	F56D6.8.1	F56D6.8	76.7425	-1.63723	0.462638	-3.53889	0.000402	0.00659034
WBGene00044471	F56D6.9.1	F56D6.9	78.902	-1.66837	0.399518	-4.17597	2.97e-05	0.00111266
WBGene00009526	F38A1.14.1	clec-169	52.6917	-1.67273	0.485973	-3.44203	0.000577	0.00833117
WBGene00011176	R09E10.6.1	R09E10.6	39.231	-1.68668	0.641083	-2.63098	0.00851394	0.0488225
WBGene00018568	F47E1.4.1	F47E1.4	115.793	-1.6872	0.442887	-3.80955	0.000139	0.00317809
WBGene00010314	F59B2.12.1	F59B2.12	92.4302	-1.70295	0.53988	-3.15431	0.00160878	0.0165471
WBGene00001500	C54F6.14.1,C54F6.14.2	ftn-1	331.819	-1.70994	0.26607	-6.42667	1.3e-10	5.57e-08
WBGene00016017	C23G10.11.1,C23G10.11.2	C23G10.11	60.8156	-1.73573	0.604282	-2.87238	0.00407396	0.0303064
WBGene00044472	F56D6.10.1	dct-8	62.3297	-1.7458	0.535446	-3.26047	0.00111228	0.0131995
WBGene00006050	K07F5.11.1	ssq-1	36.6247	-1.79717	0.607161	-2.95995	0.00307691	0.025331
WBGene00012398	Y6E2A.4.1	Y6E2A.4	131.24	-1.86896	0.416979	-4.48214	7.39e-06	0.000431
WBGene00008175	C48B4.12a.1,C48B4.12b.1	C48B4.12	39.9783	-2.16066	0.760386	-2.84153	0.0044898	0.0322303
WBGene00021703	Y48G9A.10.1	cpt-3	64.3282	-2.1927	0.584229	-3.75316	0.000175	0.00372816
WBGene00007308	C04G2.9.1	C04G2.9	38.2671	-2.42292	0.72387	-3.34717	0.000816	0.0106115
