# Supplementary material for: Improvement of Locomotion Caused by Lactococcus lactis subsp. lactis in the Model Organism Caenorhabditis elegans
Source: Nutrients. 2023 Oct 23;15(20):4482. doi: 10.3390/nu15204482 (PMC10610199; doi:10.3390/nu15204482)
Supplement: Supplementary file 1 [file nutrients-15-04482-s001.zip › Ali_Suppl_Nutrients2023/Table S3.xlsx]

## Sheet: Sheet1
Table S3: Downregulated genes in worms fed with OP50+LL100933
GeneID	TranscriptID	GeneName	baseMean	log2FoldChange	lfcSE	stat	pvalue	padj
WBGene00003410	F21G4.2.1	mrp-4	2978	-0.498791	0.16334	-3.05369	0.00226043	0.0451237
WBGene00001386	F02A9.3.2,F02A9.3.1	far-2	46544.5	-0.50857	0.167196	-3.04175	0.00235205	0.0462764
WBGene00044069	M03C11.4.1	hat-1	2269.61	-0.512518	0.167381	-3.06198	0.00219876	0.0443735
WBGene00007168	B0393.3.1	B0393.3	2819.34	-0.513974	0.16793	-3.06064	0.00220867	0.0444617
WBGene00003798	T23H2.1.1	npp-12	2333.82	-0.52402	0.169313	-3.09498	0.00196828	0.0419169
WBGene00009701	F44F4.2.1,F44F4.2.2	egg-3	1698.91	-0.525866	0.173861	-3.02463	0.00248934	0.0472756
WBGene00004374	T11F8.3a.1,T11F8.3a.2,T11F8.3b.1,T11F8.3b.2	rme-2	10973.1	-0.526223	0.171777	-3.06342	0.00218826	0.0443735
WBGene00002068	C27A2.3.2,C27A2.3.1	ify-1	1817.93	-0.528026	0.175233	-3.01328	0.00258441	0.0485504
WBGene00001973	C32F10.5.1	hmg-3	3139.76	-0.529896	0.168566	-3.14355	0.00166913	0.0381823
WBGene00004181	W02D9.1a.1,W02D9.1a.2,W02D9.1b.1,W02D9.1b.2	pri-2	2197.96	-0.532163	0.17355	-3.06633	0.00216704	0.0440877
WBGene00008417	D2030.7.1	D2030.7	1615.04	-0.533583	0.172593	-3.09157	0.00199103	0.0420002
WBGene00003992	ZK381.4a.1,ZK381.4b.1,ZK381.4a.2	pgl-1	4932.93	-0.533946	0.170166	-3.13779	0.00170228	0.0387551
WBGene00010621	K07A12.2.1	egg-6	3335.07	-0.536403	0.1732	-3.09702	0.00195475	0.0418151
WBGene00002061	B0348.6b.1,B0348.6a.1,B0348.6b.2,B0348.6c.1,B0348.6a.2,B0348.6c.2	ife-3	3340.83	-0.537095	0.170003	-3.15932	0.00158137	0.0367909
WBGene00000474	M01E11.5.1,M01E11.5.2	cey-3	6717.49	-0.540422	0.177385	-3.04661	0.0023144	0.0458183
WBGene00008825	F14H3.6.1	F14H3.6	2433.2	-0.545616	0.177261	-3.07803	0.00208373	0.0430338
WBGene00017774	F25B5.2b.1,F25B5.2a.1,F25B5.2a.2,F25B5.2b.2	nop-1	1715.11	-0.548127	0.179772	-3.04902	0.00229592	0.0456416
WBGene00020558	T19B4.5.1	T19B4.5	1695.23	-0.551339	0.181532	-3.03714	0.00238831	0.0462988
WBGene00013393	Y62H9A.5.1	Y62H9A.5	4397.14	-0.551377	0.173454	-3.1788	0.00147885	0.0353518
WBGene00004721	ZC328.4.1	san-1	1381.84	-0.552265	0.180369	-3.06186	0.00219965	0.0443735
WBGene00012435	Y11D7A.12a.1,Y11D7A.12b.1,Y11D7A.12c.1	flh-1	2184.61	-0.561105	0.175108	-3.20433	0.00135378	0.0333175
WBGene00008385	D1081.7.1	D1081.7	2395.66	-0.563896	0.17463	-3.2291	0.00124181	0.0312478
WBGene00003395	F38E1.7.1,F38E1.7.2	mom-2	1370.65	-0.569514	0.184243	-3.0911	0.00199416	0.0420002
WBGene00011746	T13F2.6.1	T13F2.6	2122.2	-0.571574	0.177475	-3.22058	0.00127929	0.031773
WBGene00002026	C12C8.1.1	hsp-70	5090.43	-0.571833	0.180685	-3.1648	0.00155187	0.0365493
WBGene00007225	C01G6.3.2,C01G6.3.1	C01G6.3	2911.02	-0.572466	0.182614	-3.13485	0.00171944	0.0388683
WBGene00011908	T22A3.5a.1,T22A3.5b.1	pash-1	941.145	-0.573934	0.186034	-3.08511	0.00203476	0.0423887
WBGene00016636	C44B12.1.1	perm-2	17459.1	-0.57572	0.162856	-3.53514	0.000408	0.0146566
WBGene00000772	B0414.5.1	cpb-3	1279.89	-0.57944	0.183783	-3.15284	0.00161689	0.0371652
WBGene00016421	C34G6.5.1	cdc-7	904.749	-0.580568	0.188975	-3.0722	0.0021249	0.0435305
WBGene00001597	T07F8.3a.1,T07F8.3b.1	gld-3	4737.03	-0.583762	0.171214	-3.40955	0.000651	0.020267
WBGene00007681	C18D11.3.2,C18D11.3.1	C18D11.3	2743.29	-0.5877	0.171768	-3.42148	0.000623	0.019785
WBGene00009897	F49E12.1.1	skpo-1	3189.83	-0.589659	0.17587	-3.35281	0.0008	0.0237031
WBGene00018010	F33E11.2a.1,F33E11.2b.1	F33E11.2	1159.87	-0.592722	0.181722	-3.2617	0.00110746	0.028776
WBGene00022036	Y65B4BL.4.1	Y65B4BL.4	928.261	-0.593806	0.189529	-3.13306	0.00172991	0.0389556
WBGene00007153	B0365.6.2,B0365.6.3,B0365.6.4,B0365.6.1	clec-41	969.929	-0.59443	0.187479	-3.17065	0.00152098	0.0360885
WBGene00012315	W06H3.1.1	immt-2	1701.97	-0.596407	0.19072	-3.12713	0.00176523	0.0394371
WBGene00001214	F26A3.3.1	ego-1	1133.91	-0.597508	0.194011	-3.07977	0.00207163	0.0428765
WBGene00016084	C25A8.4.1	cht-3	4076.86	-0.601324	0.192164	-3.12922	0.00175268	0.0393407
WBGene00007017	Y113G7B.18a.1,Y113G7B.18b.2,Y113G7B.18a.2,Y113G7B.18b.3,Y113G7B.18a.3,Y113G7B.18b.1	mdt-17	1276.44	-0.60191	0.184205	-3.26761	0.00108461	0.0285704
WBGene00015913	C17F4.7.2,C17F4.7.1	C17F4.7	19250.5	-0.605804	0.199999	-3.02903	0.00245338	0.0468248
WBGene00019779	M60.2.2,M60.2.1	endu-2	3026.89	-0.607275	0.199906	-3.03781	0.00238308	0.0462988
WBGene00016627	C44B7.5.1	C44B7.5	5167.05	-0.610266	0.176202	-3.46343	0.000533	0.0177286
WBGene00006927	F59D8.1.1	vit-3	28247.1	-0.615824	0.189818	-3.24428	0.00117747	0.0300239
WBGene00013297	Y57G11B.5.1	Y57G11B.5	1859.17	-0.617041	0.178453	-3.45773	0.000545	0.0179618
WBGene00008378	D1054.11.1	ule-3	5006.97	-0.620433	0.176591	-3.5134	0.000442	0.0154393
WBGene00011988	T24D1.5.1	har-2	1556.56	-0.623012	0.176587	-3.52807	0.000419	0.0148797
WBGene00009921	F52B5.2.1	F52B5.2	1080.69	-0.624015	0.189956	-3.28505	0.00101965	0.02762
WBGene00007784	C27H6.2.1	ruvb-1	1700.07	-0.625086	0.178462	-3.50263	0.000461	0.015789
WBGene00001601	T12F5.3.1,T12F5.3.2	glh-4	1726.45	-0.625127	0.195138	-3.20351	0.00135762	0.0333175
WBGene00020999	W03F9.1a.1,W03F9.1b.1	W03F9.1	1545.63	-0.626746	0.201108	-3.11647	0.00183031	0.0403273
WBGene00011509	T05H10.4a.1,T05H10.4a.2,T05H10.4b.1	T05H10.4	604.511	-0.627576	0.207318	-3.02711	0.00246902	0.0470295
WBGene00016638	C44B12.5.1	perm-4	18868.4	-0.632047	0.172341	-3.66743	0.000245	0.0105529
WBGene00008393	D1086.6.1	D1086.6	716.228	-0.632108	0.201563	-3.13602	0.00171256	0.0388045
WBGene00006929	C04F6.1.1	vit-5	182851	-0.632618	0.180567	-3.50352	0.000459	0.015789
WBGene00045038	F13G11.3.1	ule-2	1061.52	-0.635002	0.189618	-3.34884	0.000811	0.0238754
WBGene00044080	D1086.10a.1,D1086.10c.1,D1086.10b	D1086.10	6630.04	-0.635872	0.178564	-3.56104	0.000369	0.013715
WBGene00011010	R04D3.2.1	R04D3.2	772.89	-0.636094	0.199577	-3.1872	0.00143656	0.0345135
WBGene00002368	K08E7.3.1	let-99	1467.38	-0.636325	0.183393	-3.46974	0.000521	0.0175406
WBGene00016392	C34B2.7.1,C34B2.7.2	sdha-2	2216.84	-0.643279	0.172656	-3.72579	0.000195	0.00899398
WBGene00045394	ZK813.7.1	ZK813.7	12208.5	-0.647878	0.170298	-3.80439	0.000142	0.00687931
WBGene00011892	T21C9.4.1	erh-1	1155.68	-0.65004	0.194571	-3.34089	0.000835	0.024139
WBGene00006541	H13N06.6a.1,H13N06.6c.1,H13N06.6b.1	tbh-1	1582.9	-0.652272	0.180063	-3.62246	0.000292	0.0117242
WBGene00013394	Y62H9A.6.1	ule-5	5851.59	-0.667459	0.167254	-3.9907	6.59e-05	0.00401234
WBGene00004298	W06D4.6.1	rad-54	472.101	-0.667575	0.215307	-3.10057	0.00193149	0.0415967
WBGene00013391	Y62H9A.3.1	Y62H9A.3	1871.26	-0.668218	0.170077	-3.92893	8.53e-05	0.00471612
WBGene00022822	ZK813.3.1	ZK813.3	3258.32	-0.668572	0.182674	-3.65991	0.000252	0.0107222
WBGene00021648	Y47G6A.24a.1,Y47G6A.24a.2,Y47G6A.24b.1	mis-12	644.312	-0.669855	0.204769	-3.27128	0.00107063	0.0283584
WBGene00021872	Y54G2A.6a.1,Y54G2A.6b.2,Y54G2A.6b.1,Y54G2A.6b.3	clec-85	1175.02	-0.679723	0.185613	-3.66205	0.00025	0.0106808
WBGene00005642	C05E4.3.1	srp-1	547.722	-0.695243	0.224855	-3.09196	0.00198841	0.0420002
WBGene00018409	F44B9.8.1	F44B9.8	753.093	-0.706724	0.199821	-3.53679	0.000405	0.0146566
WBGene00010007	F53H4.2.1	F53H4.2	511.971	-0.708504	0.210687	-3.36282	0.000771494	0.0229814
WBGene00010084	F55B11.2.1	F55B11.2	1203.27	-0.722629	0.194702	-3.71147	0.000206	0.00927757
WBGene00017648	F20H11.5.1	ddo-3	829.198	-0.72852	0.206084	-3.53507	0.000408	0.0146566
WBGene00000503	C04F6.3.1	cht-1	4842.47	-0.747659	0.205298	-3.64182	0.000271	0.0112546
WBGene00011979	T24B8.5.1	T24B8.5	434.646	-0.780188	0.2224	-3.50804	0.000451	0.0156377
WBGene00012747	Y40H7A.10.1	Y40H7A.10	534.101	-0.783426	0.210721	-3.71784	0.000201	0.00917516
WBGene00008654	F10F2.2.1	pfas-1	662.173	-0.812192	0.249356	-3.25717	0.00112531	0.0290816
WBGene00000757	F15A2.1b.1,F15A2.1a.1,F15A2.1b.2	col-184	6254.48	-0.815079	0.213971	-3.80929	0.000139	0.00679912
WBGene00000680	Y77E11A.15.1	col-106	12746.1	-0.826987	0.207325	-3.98883	6.64e-05	0.00401838
WBGene00000713	F26F12.1.1	col-140	7771.83	-0.82791	0.215967	-3.8335	0.000126	0.00625902
WBGene00017691	F22A3.6a.1,F22A3.6c.1,F22A3.6c.2,F22A3.6b	ilys-5	8968.02	-0.838684	0.177185	-4.73339	2.21e-06	0.000267
WBGene00010085	F55B11.3.1,F55B11.3.2	F55B11.3	496.08	-0.83937	0.21338	-3.93368	8.37e-05	0.00467775
WBGene00013392	Y62H9A.4.1,Y62H9A.4.2	Y62H9A.4	936.896	-0.854169	0.20088	-4.25214	2.12e-05	0.00160682
WBGene00017541	F17E9.4.1	F17E9.4	1412.82	-0.860415	0.239055	-3.59924	0.000319	0.0125324
WBGene00045261	H29C22.1.1	H29C22.1	442.488	-0.874746	0.22106	-3.95705	7.59e-05	0.0043975
WBGene00000751	C34F6.2.1	col-178	5365.17	-0.882623	0.215738	-4.09118	4.29e-05	0.0028109
WBGene00016434	C35B1.4.1	C35B1.4	488.115	-0.886007	0.252176	-3.51345	0.000442	0.0154393
WBGene00000693	C53B4.5.1	col-119	13611.2	-0.911202	0.20707	-4.40045	1.08e-05	0.000956
WBGene00044081	D1086.11a.2,D1086.11b.2,D1086.11a.1,D1086.11b.1	D1086.11	234.393	-0.928254	0.283155	-3.27826	0.00104449	0.0279655
WBGene00000696	T05A1.2.1	col-122	16060.9	-0.929868	0.186304	-4.99113	6e-07	0.000101
WBGene00000754	W03G11.1a.1,W03G11.1b.1	col-181	11059.9	-0.929919	0.208596	-4.458	8.27e-06	0.000783
WBGene00008486	F01D4.2.1	ugt-44	543.814	-0.939783	0.253546	-3.70656	0.00021	0.00934378
WBGene00007112	B0035.13.2,B0035.13.1	B0035.13	261.199	-0.941954	0.261888	-3.59679	0.000322	0.0125324
WBGene00013654	Y105C5B.15a.1,Y105C5B.15b.1	Y105C5B.15	746.076	-0.95403	0.207445	-4.59895	4.25e-06	0.000459
WBGene00000698	C24F3.6.1,C24F3.6.2	col-124	4109.81	-0.981743	0.212217	-4.62612	3.73e-06	0.000419
WBGene00194674	F23D12.11.1	F23D12.11	893.976	-1.02588	0.266322	-3.85204	0.000117	0.00595774
WBGene00008621	F09C8.1.1	F09C8.1	303.919	-1.03631	0.289758	-3.57646	0.000348	0.0133743
WBGene00018877	F55D10.1.3,F55D10.1.1,F55D10.1.2	aman-1	250.302	-1.04212	0.267867	-3.89043	0.0001	0.00537549
WBGene00000608	ZK1193.1.1	col-19	2107.17	-1.0891	0.219707	-4.95705	7.16e-07	0.00011
WBGene00014138	ZK896.7.1	clec-186	549.958	-1.10007	0.252482	-4.35703	1.32e-05	0.00108679
WBGene00017498	F15E11.12a.1,F15E11.12b.1	pud-4	1441.81	-1.11674	0.223989	-4.9857	6.17e-07	0.000102
WBGene00017499	F15E11.13.1	pud-1.1	171.576	-1.12466	0.330949	-3.3983	0.000678	0.0208475
WBGene00000597	F11H8.3.1	col-8	3574.11	-1.125	0.232011	-4.84892	1.24e-06	0.000158
WBGene00022653	ZK105.1.1	ZK105.1	872.054	-1.12748	0.217512	-5.18354	2.18e-07	4.37e-05
WBGene00008390	D1086.3.1	D1086.3	320.875	-1.15129	0.290429	-3.96411	7.37e-05	0.00434698
WBGene00007331	C05C10.4.1,C05C10.4.2,C05C10.4.3	pho-11	1050.97	-1.20902	0.216338	-5.58857	2.29e-08	6.63e-06
WBGene00000609	F11G11.11.1	col-20	2071.97	-1.26632	0.260961	-4.85252	1.22e-06	0.000158
WBGene00017678	F21F8.4.2,F21F8.4.1	asp-12	414.062	-1.56067	0.247616	-6.30277	2.92e-10	1.64e-07
WBGene00000752	C34F6.3.1	col-179	682.237	-1.64601	0.297524	-5.53236	3.16e-08	8.39e-06
