# Supplementary material for: Improvement of Locomotion Caused by Lactococcus lactis subsp. lactis in the Model Organism Caenorhabditis elegans
Source: Nutrients. 2023 Oct 23;15(20):4482. doi: 10.3390/nu15204482 (PMC10610199; doi:10.3390/nu15204482)
Supplement: Supplementary file 1 [file nutrients-15-04482-s001.zip › Ali_Suppl_Nutrients2023/Table S2.xlsx]

## Sheet: Sheet1
Table S2: Genes upregulated in worms fed with OP50+LL12007
GeneID	TranscriptID	GeneName	baseMean	log2FoldChange	lfcSE	stat	pvalue	padj
WBGene00270321	Y41C4A.32.1	Y41C4A.32	292.375	3.91281	0.277244	14.1132	3.15e-45	3.77e-41
WBGene00044644	B0205.13.1	B0205.13	100.627	3.3067	0.46861	7.05641	1.71e-12	1.36e-09
WBGene00016596	C42D4.3.1	C42D4.3	1408.41	2.88212	0.257789	11.1801	5.1e-29	1.53e-25
WBGene00007605	C15C8.3a.1,C15C8.3b.1,C15C8.3b.2	hrg-7	1778.82	2.45131	0.212042	11.5605	6.53e-31	2.96e-27
WBGene00016659	C45B2.2.1	C45B2.2	1007.06	2.43379	0.210725	11.5496	7.42e-31	2.96e-27
WBGene00016247	C30B5.6b.1,C30B5.6a.1	C30B5.6	73.2893	2.36173	0.461255	5.12023	3.05e-07	3.58e-05
WBGene00020128	R193.2.1	R193.2	637.64	2.32109	0.24829	9.34833	8.9e-21	1.52e-17
WBGene00018031	F35B3.4.1	F35B3.4	505.96	2.24066	0.687689	3.25825	0.00112101	0.0132195
WBGene00003554	F57C12.1.1	nas-38	536.119	2.08203	0.307205	6.77733	1.22e-11	7.32e-09
WBGene00304201	T07H8.11.1	T07H8.11	50.6868	2.07167	0.522754	3.96299	7.4e-05	0.00202608
WBGene00001068	F16F9.2.1	dpy-6	1708.6	1.98635	0.236363	8.40381	4.32e-17	6.46e-14
WBGene00017218	F07F6.5.1	dct-5	49.8885	1.90537	0.552327	3.44972	0.000561	0.00820394
WBGene00019830	R02E12.6.1,R02E12.6.2,R02E12.6.3	hrg-1	119.079	1.85067	0.335425	5.51741	3.44e-08	6.53e-06
WBGene00044724	R02E4.3.1	R02E4.3	316.183	1.84006	0.239318	7.68875	1.49e-14	1.97e-11
WBGene00007240	C01G10.15.1	C01G10.15	55.0934	1.83512	0.536516	3.42043	0.000625	0.00881936
WBGene00009608	F41D3.3.1	nhr-265	39.2708	1.81287	0.633351	2.86234	0.00420519	0.0310003
WBGene00006620	C07G1.1.1	svh-1	81.7162	1.80453	0.473403	3.81182	0.000138	0.00315507
WBGene00001079	T22B3.1.1	dpy-20	64.3867	1.7802	0.592119	3.00649	0.00264281	0.0228916
WBGene00019382	K04C2.5.1	K04C2.5	36.4127	1.75271	0.625537	2.80193	0.00507977	0.0350832
WBGene00009398	F35C5.10.1	nspb-11	127.923	1.75223	0.379561	4.61645	3.9e-06	0.00027
WBGene00004098	AC3.4.1	pqn-2	88.8087	1.7354	0.462908	3.74892	0.000178	0.0037636
WBGene00021084	W08E12.3.1	W08E12.3	142.576	1.73073	0.430247	4.02263	5.76e-05	0.00169323
WBGene00018591	F48B9.5.1	npax-2	139.925	1.72338	0.30817	5.5923	2.24e-08	4.62e-06
WBGene00001713	F42C5.7.1	grl-4	1661.59	1.70545	0.222239	7.67394	1.67e-14	2e-11
WBGene00013331	Y57G11C.42e,Y57G11C.42f,Y57G11C.42g,Y57G11C.42h,Y57G11C.42b.1,Y57G11C.42a.1,Y57G11C.42c.1,Y57G11C.42d.1	Y57G11C.42	631.367	1.63918	0.226402	7.24012	4.48e-13	4.12e-10
WBGene00001399	F10D2.9.1	fat-7	253.788	1.63662	0.244671	6.68906	2.25e-11	1.28e-08
WBGene00016669	C45G7.2.1	ilys-2	96.5746	1.63642	0.447849	3.65395	0.000258	0.00486459
WBGene00016204	C29E4.7.1	gsto-1	109.607	1.6337	0.35883	4.55284	5.29e-06	0.00035
WBGene00271636	W05G11.8	W05G11.8	36.1728	1.63246	0.609294	2.67927	0.00737833	0.044711
WBGene00050939	C05G5.7.1	C05G5.7	85.5171	1.62786	0.482311	3.37512	0.000738	0.00987256
WBGene00004139	R09B5.5.1	pqn-54	500.544	1.62645	0.299106	5.43769	5.4e-08	9.22e-06
WBGene00001786	F35E8.8.1	gst-38	55.6315	1.6185	0.458695	3.52849	0.000418	0.0067286
WBGene00021070	W07B8.1a.1,W07B8.1b	cpr-8	62.1235	1.61575	0.505592	3.19575	0.00139468	0.0150028
WBGene00022641	ZK6.6.1	ZK6.6	44.1983	1.61016	0.576095	2.79497	0.00519051	0.0355606
WBGene00001243	F41H10.7.1,F41H10.7.2	elo-5	2160.94	1.60342	0.218672	7.33256	2.26e-13	2.46e-10
WBGene00009811	F47B8.10.1	F47B8.10	144.241	1.58219	0.36067	4.3868	1.15e-05	0.000591
WBGene00016196	C28H8.5a.1,C28H8.5b.2,C28H8.5b.1	C28H8.5	78.9986	1.58218	0.455438	3.47398	0.000513	0.00771495
WBGene00010034	F54B11.11.1	F54B11.11	145.718	1.57955	0.312242	5.05874	4.22e-07	4.67e-05
WBGene00015692	C10H11.3.1	ugt-25	318.243	1.57667	0.32012	4.92525	8.43e-07	8.19e-05
WBGene00016664	C45E5.1.1,C45E5.1.2	C45E5.1	105.616	1.57491	0.381072	4.13286	3.58e-05	0.00127553
WBGene00019515	K08B4.3.1	ugt-19	127.006	1.56279	0.385539	4.05352	5.05e-05	0.00155949
WBGene00015169	B0403.5.1	B0403.5	745.963	1.54647	0.211794	7.30175	2.84e-13	2.83e-10
WBGene00022649	ZK84.1.1	ZK84.1	3919.48	1.54417	0.153182	10.0806	6.73e-24	1.61e-20
WBGene00004003	C47A10.1.1	pgp-9	511.596	1.5423	0.241382	6.38946	1.66e-10	6.64e-08
WBGene00012648	Y39A1A.9.1	Y39A1A.9	1471.8	1.53882	0.26264	5.85904	4.66e-09	1.25e-06
WBGene00006539	T04H1.9.1	tbb-6	113.886	1.52531	0.33586	4.5415	5.59e-06	0.00036
WBGene00014148	ZK909.3.1	ZK909.3	866.385	1.51021	0.2092	7.21901	5.24e-13	4.47e-10
WBGene00010214	F57G8.5.1	F57G8.5	42.2523	1.49412	0.546219	2.7354	0.00623053	0.0398767
WBGene00001730	ZC168.5.1	grl-21	439.969	1.49298	0.292157	5.1102	3.22e-07	3.74e-05
WBGene00004146	T06E4.11.1	pqn-63	772.017	1.48211	0.259358	5.71453	1.1e-08	2.64e-06
WBGene00013901	ZC443.6.1	ugt-16	85.5435	1.46968	0.398138	3.69138	0.000223	0.00441725
WBGene00020561	T19C3.3.1	T19C3.3	268.255	1.46841	0.329128	4.46153	8.14e-06	0.000463
WBGene00012883	Y45F10D.2.1	Y45F10D.2	89.5634	1.46755	0.417556	3.51462	0.00044	0.00690413
WBGene00020657	T21F2.1a.1,T21F2.1b.1,T21F2.1b.2	lgc-53	36.9192	1.46408	0.543541	2.69359	0.00706871	0.043701
WBGene00000030	C03A7.8.1	abu-7	163.059	1.46237	0.41456	3.52751	0.000419	0.00674446
WBGene00006404	C31C9.1a.1,C31C9.1b.1,C31C9.1c.1,C31C9.1d.1	tag-10	801.303	1.46145	0.234754	6.22545	4.8e-10	1.69e-07
WBGene00019146	H02F09.3.1	H02F09.3	163.433	1.4613	0.329379	4.43652	9.14e-06	0.000504
WBGene00206361	K02G10.15.1	K02G10.15	40.8994	1.45465	0.550679	2.64156	0.00825255	0.0478767
WBGene00022592	ZC328.2.1	klu-2	194.08	1.44315	0.297441	4.85187	1.22e-06	0.000107
WBGene00017363	F10G2.2.1	F10G2.2	62.9846	1.42596	0.441156	3.23234	0.00122783	0.0138952
WBGene00006310	C54D2.4a.1,C54D2.4b.1,C54D2.4b.2,C54D2.4b.3	sul-3	93.3969	1.39914	0.390857	3.57967	0.000344	0.00592981
WBGene00018024	F35A5.1.1	F35A5.1	2661.51	1.39909	0.147588	9.4797	2.55e-21	5.08e-18
WBGene00007908	C34B4.3.1	C34B4.3	174.832	1.3975	0.286236	4.88235	1.05e-06	9.43e-05
WBGene00010385	H12D21.9.1,H12D21.9.2	H12D21.9	75.2772	1.38525	0.393436	3.5209	0.00043	0.00680288
WBGene00011105	R07E3.4.1	R07E3.4	114.247	1.38166	0.331532	4.16749	3.08e-05	0.00114055
WBGene00270320	F27D9.13.1	F27D9.13	48.2587	1.37378	0.499907	2.74807	0.00599477	0.0388923
WBGene00011307	R186.6.1,R186.6.2	mpst-7	90.5572	1.36587	0.440631	3.0998	0.00193648	0.0187784
WBGene00010464	K01D12.5.1	K01D12.5	224.967	1.35872	0.316011	4.2996	1.71e-05	0.000787
WBGene00000082	C02B4.1.1	adt-1	592.387	1.3534	0.237007	5.71039	1.13e-08	2.64e-06
WBGene00015483	C05D11.5.1	C05D11.5	68.5946	1.34939	0.422118	3.19671	0.00139007	0.0149802
WBGene00000031	C03A7.14.1,C03A7.14.2	abu-8	2831.11	1.34504	0.211232	6.36757	1.92e-10	7.41e-08
WBGene00019939	R07G3.2.1	lips-17	200.12	1.34454	0.296971	4.52751	5.97e-06	0.000374
WBGene00020033	R12E2.7.2,R12E2.7.1	R12E2.7	475.229	1.34431	0.256219	5.24671	1.55e-07	2.18e-05
WBGene00007999	C38C6.6.1	tag-297	1808.03	1.34351	0.191811	7.00434	2.48e-12	1.75e-09
WBGene00021066	W06H8.2.1	W06H8.2	60.5251	1.34238	0.471271	2.84844	0.00439347	0.0318552
WBGene00009624	F41E7.8.1	cnc-8	75.0376	1.32972	0.395517	3.36199	0.000774	0.010251
WBGene00003520	F45G2.1.1	nas-1	90.2038	1.32615	0.444584	2.9829	0.00285533	0.0240531
WBGene00017305	F09F7.8.1	nspb-12	152.616	1.32526	0.398342	3.32693	0.000878	0.0111622
WBGene00021582	Y46C8AL.4.1	clec-71	107.564	1.3223	0.390011	3.39043	0.000698	0.00947474
WBGene00003768	B0213.5.1	nlp-30	48.6321	1.31701	0.502784	2.61944	0.00880752	0.0498843
WBGene00000558	R09B5.9.1	cnc-4	224.506	1.31416	0.259129	5.07147	3.95e-07	4.41e-05
WBGene00011536	T06E4.9.1	T06E4.9	269.008	1.3102	0.288012	4.5491	5.39e-06	0.000354
WBGene00017438	F13H8.5a.1,F13H8.5b.1	F13H8.5	1234.09	1.30847	0.186189	7.02767	2.1e-12	1.57e-09
WBGene00010904	M88.1.1,M88.1.2	ugt-62	428.818	1.30752	0.266564	4.90509	9.34e-07	8.59e-05
WBGene00004301	T24C2.1.1	ram-5	68.6981	1.30637	0.418166	3.12405	0.00178381	0.0178113
WBGene00004285	W01H2.3a.1,W01H2.3a.2,W01H2.3b.1,W01H2.3c.1	rab-37	46.4898	1.3049	0.496848	2.62635	0.0086305	0.0493019
WBGene00008559	F07H5.8.1	F07H5.8	201.339	1.30162	0.290983	4.47319	7.71e-06	0.000441
WBGene00020646	T21D11.1.1	zmp-6	63.764	1.29879	0.435529	2.98209	0.00286283	0.0240824
WBGene00008028	C39E9.4.1,C39E9.4.2	scl-6	178.302	1.29547	0.411706	3.1466	0.00165182	0.0168736
WBGene00044107	F58G6.9a.1,F58G6.9b.1,F58G6.9b.2,F58G6.9c.1	F58G6.9	122.442	1.29536	0.425347	3.04542	0.00232359	0.0210248
WBGene00017841	F26G1.5.1	F26G1.5	207.179	1.28209	0.276925	4.62973	3.66e-06	0.000255
WBGene00020613	T20D4.7.1	T20D4.7	63.6518	1.2815	0.444163	2.88521	0.00391154	0.0295393
WBGene00011548	T06G6.6a.1,T06G6.6b.1	T06G6.6	232.707	1.27646	0.361978	3.52634	0.000421	0.00676265
WBGene00000061	F48E3.7.1	lgc-11	58.0203	1.2761	0.449603	2.83829	0.00453562	0.0323573
WBGene00017506	F16B4.4.1	F16B4.4	536.308	1.27493	0.256809	4.96452	6.89e-07	7.04e-05
WBGene00001240	F11E6.5.1	elo-2	1234.17	1.2748	0.226948	5.61712	1.94e-08	4.07e-06
WBGene00011313	T01B7.8.1	T01B7.8	69.598	1.27299	0.483743	2.63154	0.00849987	0.048812
WBGene00000033	F35A5.3.1	abu-10	671.992	1.27037	0.245024	5.18469	2.16e-07	2.78e-05
WBGene00010509	K02E2.8a.1,K02E2.8b.1	K02E2.8	129.681	1.26017	0.407515	3.09233	0.00198594	0.0191117
WBGene00019273	H43E16.1a.1,H43E16.1b.1	H43E16.1	700.283	1.25437	0.273942	4.57895	4.67e-06	0.000316
WBGene00015052	B0218.8.1	clec-52	450.644	1.24951	0.204439	6.11193	9.84e-10	3.1e-07
WBGene00015333	C02C2.4.1	slc-17.3	99.2229	1.24578	0.382123	3.26016	0.00111351	0.013201
WBGene00003548	Y95B8A.1.1	nas-30	380.186	1.24087	0.248796	4.98752	6.12e-07	6.42e-05
WBGene00004144	R11G11.7.1	pqn-60	93.875	1.23823	0.405526	3.05338	0.00226278	0.0206779
WBGene00015457	C04G6.7.1	C04G6.7	82.7198	1.23651	0.378111	3.27022	0.00107464	0.0128979
WBGene00008047	C40H5.4.1	lact-7	154.111	1.23486	0.320858	3.84862	0.000119	0.00286502
WBGene00010157	F56G4.1.1	oac-34	130.508	1.23332	0.385277	3.20112	0.00136893	0.0148595
WBGene00017149	EGAP4.1.1	EGAP4.1	270.365	1.23283	0.357003	3.45328	0.000554	0.00819649
WBGene00010851	M04C3.2a.1,M04C3.2b.1,M04C3.2b.2	M04C3.2	92.7691	1.22774	0.387246	3.17043	0.00152215	0.0159312
WBGene00015795	C15F1.2.1	C15F1.2	268.908	1.22346	0.33918	3.60711	0.00031	0.00551145
WBGene00012811	Y43F8A.5.1	Y43F8A.5	57.314	1.22253	0.454189	2.69168	0.00710925	0.0438422
WBGene00000051	R01E6.4a.1,R01E6.4b.1	acr-12	57.4445	1.22145	0.464229	2.63115	0.00850972	0.0488217
WBGene00004134	F59B10.1.1	myrf-1	1476.57	1.22019	0.190755	6.39665	1.59e-10	6.55e-08
WBGene00018402	F44A2.2.1	kvs-3	61.5961	1.21976	0.46015	2.65079	0.00803033	0.0470819
WBGene00018292	F41E6.11.1	F41E6.11	1101.06	1.21942	0.22342	5.458	4.82e-08	8.6e-06
WBGene00008583	F08G5.5a.1,F08G5.5b,F08G5.5c.1	ugt-65	77.0422	1.21576	0.461044	2.63697	0.00836501	0.0481764
WBGene00006680	C52B9.6.1	twk-28	57.6455	1.20922	0.448965	2.69336	0.00707369	0.0437063
WBGene00003527	C34D4.9.1	nas-8	321.453	1.20613	0.252303	4.7805	1.75e-06	0.000143
WBGene00018492	F46E10.11.1	hpo-26	114.073	1.20531	0.392914	3.06763	0.00215762	0.0200952
WBGene00011694	T10G3.3.1	T10G3.3	353.965	1.19748	0.304851	3.92809	8.56e-05	0.00223633
WBGene00015527	C06E2.1.1	C06E2.1	73.1145	1.19467	0.425762	2.80597	0.00501659	0.0348279
WBGene00014300	D2023.1e.1,D2023.1d,D2023.1f.1,D2023.1c,D2023.1a,D2023.1g.1,D2023.1b.1,D2023.1b.2	D2023.1	103.292	1.19241	0.349247	3.41422	0.00064	0.00896289
WBGene00007177	B0399.2.1	oac-1	111.261	1.18858	0.434492	2.73555	0.00622753	0.0398767
WBGene00019184	H10E21.4.1	H10E21.4	778.932	1.18541	0.24892	4.7622	1.91e-06	0.000154
WBGene00011537	T06E4.10.1	T06E4.10	674.947	1.18445	0.282328	4.19531	2.73e-05	0.00107294
WBGene00008482	E04D5.3.1	cut-4	149.633	1.18324	0.316213	3.74191	0.000183	0.00383933
WBGene00022635	ZC581.9a.1,ZC581.9b.1,ZC581.9c.1,ZC581.9d.1	ZC581.9	275.609	1.18169	0.27428	4.30833	1.64e-05	0.000766
WBGene00010470	K01D12.11.1	cdr-4	344.618	1.17893	0.224258	5.25701	1.46e-07	2.11e-05
WBGene00008256	C52A11.2.1	glb-12	73.0288	1.17671	0.410426	2.86705	0.00414322	0.0306881
WBGene00021931	Y55F3AM.14.1,Y55F3AM.14.2	Y55F3AM.14	119.778	1.17289	0.323611	3.62438	0.00029	0.00528979
WBGene00002140	C18H7.2a.1,C18H7.2b.1,C18H7.2b.2	inx-18	108.98	1.1728	0.341446	3.4348	0.000593	0.00849123
WBGene00009533	F38B7.2b.1,F38B7.2a.1	F38B7.2	238.822	1.16962	0.278672	4.19713	2.7e-05	0.0010707
WBGene00007724	C25F9.4.1	C25F9.4	71.3093	1.16163	0.410129	2.83236	0.00462053	0.0327434
WBGene00016915	C54D2.1.1	C54D2.1	334.221	1.16106	0.248499	4.67229	2.98e-06	0.000216
WBGene00077691	T06E4.14.1	T06E4.14	1949.7	1.15917	0.208633	5.55603	2.76e-08	5.41e-06
WBGene00012437	Y11D7A.14.1	nmy-3	1022.03	1.15911	0.274351	4.22493	2.39e-05	0.000994
WBGene00016180	C28C12.4.1	C28C12.4	241.243	1.15882	0.313201	3.69992	0.000216	0.00433988
WBGene00006692	W06D12.2.1	twk-42	153.187	1.15765	0.332723	3.47931	0.000503	0.00762148
WBGene00003675	W05B5.3a.1,W05B5.3b.1,W05B5.3b.2	nhr-85	209.442	1.15345	0.357515	3.22629	0.00125407	0.014033
WBGene00022643	ZK6.8.1	ZK6.8	75.2215	1.15294	0.404887	2.84757	0.00440546	0.0318996
WBGene00017991	F32E10.3a.1,F32E10.3b.1,F32E10.3c.1,F32E10.3d.1	clec-180	1472.64	1.15081	0.176111	6.53455	6.38e-11	3.18e-08
WBGene00006832	C41C4.5e.1,C41C4.5e.2,C41C4.5f.1,C41C4.5c.1,C41C4.5c.2,C41C4.5d.1,C41C4.5d.2,C41C4.5g.1,C41C4.5h.1,C41C4.5a.1,C41C4.5a.2,C41C4.5b.1,C41C4.5b.2	unc-105	268.175	1.15032	0.268302	4.2874	1.81e-05	0.000819
WBGene00010749	K10D11.5.1	K10D11.5	61.0736	1.14753	0.433145	2.6493	0.00806595	0.0471578
WBGene00004229	T07H8.6.1,T07H8.6.2	ptr-15	77.0084	1.1475	0.397429	2.88732	0.00388541	0.0293788
WBGene00007672	C18D4.2a.1,C18D4.2b.1	fbxa-136	73.7895	1.1469	0.437753	2.61998	0.00879346	0.0498282
WBGene00044143	K09E9.4.1	K09E9.4	65.3164	1.14439	0.419768	2.72625	0.00640592	0.0406944
WBGene00022383	Y95B8A.2.1	Y95B8A.2	664.146	1.13879	0.254291	4.47828	7.52e-06	0.000437
WBGene00008500	F01D5.10.1	F01D5.10	64.4503	1.13742	0.419241	2.71305	0.00666662	0.0418723
WBGene00011107	R07E3.6.1	R07E3.6	1038.32	1.1336	0.17196	6.59219	4.33e-11	2.36e-08
WBGene00010473	K01D12.14.1	hrg-2	67.6224	1.13114	0.421272	2.68505	0.00725187	0.0442812
WBGene00021080	W08A12.3a.1,W08A12.3b.1	W08A12.3	115.219	1.12928	0.381751	2.95815	0.00309491	0.0254334
WBGene00017009	D1007.13b.1,D1007.13a.1	D1007.13	102.991	1.12806	0.375548	3.00376	0.00266663	0.022998
WBGene00011227	47150	nlp-67	118.434	1.12406	0.351075	3.20178	0.00136583	0.0148528
WBGene00016108	C25G6.3.1	C25G6.3	128.786	1.121	0.358262	3.129	0.001754	0.0176018
WBGene00010032	F54B11.9.1	F54B11.9	164.183	1.11963	0.40619	2.75642	0.00584385	0.0383246
WBGene00010657	K08D8.3.1	K08D8.3	302.974	1.11959	0.279568	4.0047	6.21e-05	0.001777
WBGene00020766	T24C12.4.1	T24C12.4	139.883	1.11925	0.421822	2.65336	0.00796954	0.0468921
WBGene00018259	F41B4.3.1	F41B4.3	127.667	1.11837	0.336044	3.32803	0.000875	0.0111299
WBGene00015969	C18C4.9.1	glb-6	155.072	1.11802	0.287719	3.88579	0.000102	0.00257399
WBGene00013970	ZK337.2.1	klu-1	463.751	1.1152	0.236526	4.71493	2.42e-06	0.000182
WBGene00009628	F42D1.2.1	tatn-1	2857.72	1.11444	0.196576	5.66926	1.43e-08	3.12e-06
WBGene00009311	F32A11.7.1	mltn-1	1059.49	1.11436	0.191187	5.82867	5.59e-09	1.42e-06
WBGene00020396	T10B5.10c,T10B5.10a.1,T10B5.10b.1	T10B5.10	193.422	1.11185	0.273591	4.06393	4.83e-05	0.00151898
WBGene00017068	D2092.8.1	D2092.8	149.657	1.11083	0.300372	3.69818	0.000217	0.0043437
WBGene00000623	Y18H1A.13.1	col-46	228.02	1.10917	0.389716	2.8461	0.00442585	0.0320214
WBGene00000594	T28C6.6.1	col-3	1557.86	1.10545	0.257562	4.29196	1.77e-05	0.000806
WBGene00018468	F45E4.3a.1,F45E4.3b.1,F45E4.3c.1,F45E4.3d.1,F45E4.3e.1,F45E4.3f.1,F45E4.3e.2,F45E4.3f.2	cla-1	1096.74	1.10437	0.188533	5.85768	4.69e-09	1.25e-06
WBGene00001247	Y53F4B.2.1	elo-9	124.955	1.10009	0.37113	2.96415	0.00303517	0.0251227
WBGene00021487	Y40B10A.2a.1,Y40B10A.2b.1	comt-3	133.329	1.09964	0.335617	3.27649	0.00105108	0.0127257
WBGene00014039	ZK662.2.1	ZK662.2	669.607	1.09955	0.242767	4.52924	5.92e-06	0.000374
WBGene00000951	K03B8.9.1,K03B8.9.2	deg-3	99.9533	1.0995	0.363953	3.021	0.00251938	0.0222248
WBGene00005832	C25F9.1a.1,C25F9.1b.1,C25F9.1c.1,C25F9.1d	srw-85	227.025	1.09845	0.260852	4.21099	2.54e-05	0.00103111
WBGene00022103	Y71D11A.1.1	cdh-12	1477.53	1.0906	0.254529	4.28476	1.83e-05	0.00082
WBGene00006667	F29F11.4.1	twk-12	92.0086	1.08901	0.38661	2.81681	0.00485028	0.0339772
WBGene00014074	ZK757.2.1	ZK757.2	97.6062	1.08734	0.356383	3.05106	0.00228036	0.0207909
WBGene00022231	Y73B6BL.1.1	tyr-6	471.15	1.08182	0.204662	5.2859	1.25e-07	1.89e-05
WBGene00004216	C24B5.3.1	ptr-1	499.215	1.08103	0.207702	5.20472	1.94e-07	2.61e-05
WBGene00018393	F43E2.5.1,F43E2.5.2	msra-1	2406.87	1.08013	0.250977	4.30369	1.68e-05	0.000779
WBGene00018334	F42A9.5.1	cyp-33E2	109.239	1.07753	0.369047	2.91976	0.00350302	0.0275316
WBGene00220261	ZC434.10.1	ZC434.10	70.1269	1.07669	0.40456	2.66138	0.00778209	0.0462671
WBGene00009904	F49E12.12.1	F49E12.12	81.6371	1.07163	0.374822	2.85905	0.00424917	0.0311641
WBGene00015403	C03H5.1.1,C03H5.1.2,C03H5.1.3	clec-10	181.705	1.07157	0.395993	2.70604	0.00680914	0.0426012
WBGene00001517	C15B12.5a.1,C15B12.5b.1,C15B12.5c.1	gar-1	111.68	1.07059	0.332013	3.22454	0.00126175	0.0140793
WBGene00001594	C27H5.8.1	glc-4	195.635	1.07053	0.275548	3.88509	0.000102	0.00257602
WBGene00007823	C30H6.5a.1,C30H6.5b.1	C30H6.5	230.936	1.05951	0.2927	3.61978	0.000295	0.00533587
WBGene00004153	T23F1.6.1	pqn-71	498.206	1.05236	0.196802	5.34733	8.93e-08	1.44e-05
WBGene00018515	F46G11.2.1	F46G11.2	105.135	1.04868	0.34118	3.0737	0.0021142	0.0198672
WBGene00044389	C27D6.12a.1,C27D6.12b.1	C27D6.12	107.566	1.04718	0.340019	3.07977	0.00207157	0.0196639
WBGene00044316	F41G3.21.1	F41G3.21	154.335	1.04632	0.341804	3.06116	0.00220482	0.0203347
WBGene00010319	F59B10.3.1	F59B10.3	271.2	1.0449	0.259992	4.01896	5.85e-05	0.00170967
WBGene00019756	M03E7.4.1	M03E7.4	290.32	1.04419	0.239051	4.36805	1.25e-05	0.00063
WBGene00022240	Y73B6BL.19.1	shl-1	205.566	1.04287	0.277634	3.75628	0.000172	0.00369037
WBGene00000634	F26B1.4.1	col-58	419.702	1.04046	0.26984	3.85582	0.000115	0.00282324
WBGene00001701	F02D8.2.1	grd-12	78.0677	1.04021	0.382491	2.71958	0.00653655	0.0412831
WBGene00007073	AC3.8.1	ugt-2	182.381	1.03791	0.291665	3.55856	0.000373	0.00624738
WBGene00022415	Y102A11A.5.1	Y102A11A.5	559.286	1.03722	0.228878	4.53174	5.85e-06	0.000372
WBGene00000047	ZC504.2.1,ZC504.2.2	acr-8	115.902	1.03698	0.338547	3.06302	0.00219117	0.02024
WBGene00003625	C26B2.3a.1,C26B2.3a.2,C26B2.3c.1,C26B2.3b	nhr-31	948.564	1.03673	0.179842	5.76466	8.18e-09	2.04e-06
WBGene00018487	F46C8.8.1	F46C8.8	548.726	1.03498	0.220975	4.6837	2.82e-06	0.000208
WBGene00021963	Y57E12B.3.1	lipl-6	94.7365	1.03481	0.373475	2.77077	0.00559245	0.0374563
WBGene00006505	Y6B3B.10.1	lagr-1	109.629	1.03058	0.378477	2.72297	0.00646978	0.0409479
WBGene00020039	R12E2.14.1	R12E2.14	2459.33	1.02837	0.206736	4.9743	6.55e-07	6.81e-05
WBGene00000553	K07A9.2.1	cmk-1	429.091	1.0274	0.213181	4.81936	1.44e-06	0.000123
WBGene00022747	ZK470.6.1	ZK470.6	140.079	1.02478	0.318503	3.21749	0.00129315	0.0143103
WBGene00000603	C46A5.3a.1,C46A5.3b.1	col-14	4196.68	1.02351	0.18952	5.40056	6.64e-08	1.1e-05
WBGene00018462	F45E1.1.1,F45E1.1.2	F45E1.1	100.228	1.02157	0.35129	2.90806	0.0036368	0.0280305
WBGene00019148	H03E18.1.1	H03E18.1	1253.76	1.021	0.175056	5.8324	5.46e-09	1.42e-06
WBGene00001244	F41H10.8.1	elo-6	1543.23	1.02	0.22867	4.46057	8.17e-06	0.000463
WBGene00007262	C02D4.1.1	jud-4	121.795	1.01968	0.363524	2.80498	0.00503193	0.0348939
WBGene00002151	K04G11.5a.1,K04G11.5a.2,K04G11.5b.1,K04G11.5c.1,K04G11.5d.1,K04G11.5e.1,K04G11.5f.1	irk-3	100.128	1.01739	0.361447	2.81477	0.00488116	0.0341251
WBGene00015339	C02E7.6.1	C02E7.6	1914.15	1.01672	0.182724	5.56421	2.63e-08	5.25e-06
WBGene00021309	Y32G9B.1a.1,Y32G9B.1b.1,Y32G9B.1d.1,Y32G9B.1e.1,Y32G9B.1c	Y32G9B.1	294.892	1.01429	0.228085	4.447	8.71e-06	0.000484
WBGene00004925	R12A1.2a.1,R12A1.2b.1,R12A1.2c.1,R12A1.2d.1	snt-5	132.182	1.01336	0.319377	3.17292	0.00150916	0.0158356
WBGene00009358	F33C8.4.1	F33C8.4	166.685	1.01044	0.336699	3.00102	0.00269081	0.0231497
WBGene00011535	T06E4.8.1	T06E4.8	267.545	1.00969	0.347975	2.90162	0.00371236	0.0284662
WBGene00012763	Y41E3.3a.1,Y41E3.3c.1,Y41E3.3b.1,Y41E3.3d.1,Y41E3.3b.2,Y41E3.3d.2	atln-2	243.23	1.00939	0.252855	3.99197	6.55e-05	0.00185303
WBGene00021152	Y4C6A.2a.2,Y4C6A.2d.2,Y4C6A.2a.1,Y4C6A.2d.1,Y4C6A.2b,Y4C6A.2c,Y4C6A.2i,Y4C6A.2e.1,Y4C6A.2f.1,Y4C6A.2g.1,Y4C6A.2h.1	mgl-3	114.668	1.00912	0.336452	2.99931	0.00270593	0.0232198
WBGene00005712	R13F6.3.1	srv-1	92.0996	1.00887	0.357947	2.81848	0.00482523	0.0338729
WBGene00206522	F14D2.19.1	F14D2.19	173.395	1.00598	0.299407	3.3599	0.00078	0.0102945
WBGene00015002	B0034.1.1	B0034.1	146.243	1.00394	0.298263	3.36596	0.000763	0.0101435
WBGene00003889	B0212.5.1	osm-9	85.3599	1.0034	0.369093	2.71856	0.00655677	0.041389
WBGene00012948	Y47H9C.2.1	dhhc-2	137.399	1.00198	0.301708	3.32104	0.000897	0.0113401
WBGene00007806	C29F3.5.1	clec-230	294.289	0.999412	0.270458	3.69526	0.00022	0.00437204
WBGene00020125	R173.3.2,R173.3.1	R173.3	179.108	0.999396	0.271208	3.68498	0.000229	0.00450735
WBGene00021529	Y41G9A.5a.1,Y41G9A.5b.1	Y41G9A.5	246.653	0.997406	0.242049	4.12067	3.78e-05	0.0013062
WBGene00009896	F49E11.11.1	scl-3	129.11	0.997065	0.37991	2.62447	0.00867827	0.0494802
WBGene00001429	ZC455.10.1	fkb-4	196.841	0.997061	0.282909	3.52432	0.000425	0.00678967
WBGene00004156	W02A2.3a.1,W02A2.3b.1	pqn-74	3105.57	0.995214	0.189123	5.26225	1.42e-07	2.08e-05
WBGene00020279	T06A1.4a.1,T06A1.4b.1,T06A1.4c.1	glb-25	94.306	0.994983	0.366382	2.7157	0.00661354	0.0416555
WBGene00006319	R09G11.1.1	sup-10	93.1992	0.994653	0.369626	2.69097	0.00712448	0.0438422
WBGene00013263	Y57A10A.23.1,Y57A10A.23.2	txdc-12.1	1745.07	0.993661	0.236595	4.19984	2.67e-05	0.00106504
WBGene00017597	F19C7.8a.1,F19C7.8b.1,F19C7.8c.1,F19C7.8d.1,F19C7.8e.1	F19C7.8	190.92	0.991857	0.281761	3.5202	0.000431	0.00680502
WBGene00020143	T01C8.2.1,T01C8.2.2	T01C8.2	152.611	0.991004	0.323536	3.06304	0.00219099	0.02024
WBGene00004224	F55F8.1.2,F55F8.1.1	ptr-10	118.461	0.990631	0.329707	3.00458	0.00265946	0.0229693
WBGene00009621	F41E7.5.1	fipr-21	794.049	0.989437	0.242619	4.07815	4.54e-05	0.0014558
WBGene00009949	F53A2.1.1	F53A2.1	88.5897	0.989381	0.36518	2.7093	0.00674253	0.0422716
WBGene00015519	C06E1.3.1	doxa-1	152.576	0.989358	0.31984	3.0933	0.00197946	0.0190801
WBGene00011590	T07F10.4b,T07F10.4a.1	bus-19	655.292	0.989279	0.206746	4.78499	1.71e-06	0.000141
WBGene00004118	F10F2.9.1	pqn-29	184.674	0.987706	0.291003	3.39414	0.000688	0.0094009
WBGene00019908	R05H11.2.1,R05H11.2.2,R05H11.2.3	R05H11.2	155.239	0.987285	0.329931	2.9924	0.00276793	0.0235906
WBGene00017430	F13H6.1b.2,F13H6.1b.1,F13H6.1a.1	bcl-11	3044.3	0.985015	0.153066	6.43525	1.23e-10	5.46e-08
WBGene00018572	F47F6.1a.1,F47F6.1b.1,F47F6.1d.1,F47F6.1e.1,F47F6.1g.1,F47F6.1c.1,F47F6.1f.1	lin-42	2115.86	0.984784	0.193572	5.08743	3.63e-07	4.1e-05
WBGene00009889	F49E11.2.1,F49E11.2.2	F49E11.2	118.092	0.984009	0.325571	3.02241	0.00250774	0.0221712
WBGene00008449	E01G6.1.1	E01G6.1	509.299	0.983533	0.239419	4.108	3.99e-05	0.001352
WBGene00003565	K03E6.3.1	ncs-3	185.263	0.982947	0.284898	3.45018	0.00056	0.00820394
WBGene00013746	Y113G7A.5.1	lgc-55	109.674	0.981106	0.336542	2.91526	0.00355396	0.0278041
WBGene00008582	F08G5.3a.1,F08G5.3d.1,F08G5.3b.1,F08G5.3c.1	F08G5.3	317.665	0.980473	0.238685	4.1078	3.99e-05	0.001352
WBGene00013081	Y51A2D.14.2,Y51A2D.14.1	Y51A2D.14	184.602	0.97886	0.270941	3.61282	0.000303	0.00541903
WBGene00015303	C01F4.2a.1,C01F4.2b.1	rga-6	282.038	0.97858	0.243791	4.01401	5.97e-05	0.00173318
WBGene00004123	F39D8.1b.1,F39D8.1c.1,F39D8.1a.1,F39D8.1e.1,F39D8.1g.1,F39D8.1h.1,F39D8.1d.1,F39D8.1f.1	pqn-36	619.525	0.977608	0.228854	4.27174	1.94e-05	0.000856
WBGene00000672	ZK1010.7.1,ZK1010.7.2	col-97	3249.56	0.977246	0.177401	5.50867	3.62e-08	6.75e-06
WBGene00018639	F49E10.1.1	tbc-16	187.927	0.97649	0.2669	3.65864	0.000254	0.00481436
WBGene00000034	T01D1.6.1	abu-11	1161.97	0.975298	0.177128	5.50617	3.67e-08	6.75e-06
WBGene00020294	T06F4.1a.1,T06F4.1b.1	T06F4.1	144.344	0.974112	0.306315	3.1801	0.00147223	0.0155848
WBGene00015965	C18C4.3.1,C18C4.3.2	ugt-48	156.871	0.973695	0.313086	3.10999	0.00187093	0.0183944
WBGene00013073	Y51A2D.4.1	hmit-1.1	133.165	0.972954	0.337357	2.88405	0.00392602	0.029611
WBGene00003408	F57C12.4.1	mrp-2	417.146	0.969534	0.237188	4.08761	4.36e-05	0.0014226
WBGene00018562	F47D12.6.1	F47D12.6	110.189	0.969396	0.344183	2.81651	0.00485479	0.0339807
WBGene00004124	F40F4.8.1	pqn-37	134.389	0.968066	0.320969	3.01608	0.00256069	0.0224403
WBGene00022106	Y71D11A.5.1	lgc-46	113.947	0.966832	0.358761	2.69492	0.00704056	0.0436383
WBGene00003816	F25G6.6.1	asns-1	454.108	0.966657	0.289168	3.34289	0.000829	0.0106948
WBGene00015408	C03H5.6.1	C03H5.6	140.651	0.965899	0.316856	3.04839	0.00230072	0.0208653
WBGene00021087	W08E12.6.1	W08E12.6	194.865	0.965678	0.273102	3.53596	0.000406	0.00661121
WBGene00011796	T16G1.2a.1,T16G1.2b.1	T16G1.2	215.069	0.96522	0.26623	3.62551	0.000288	0.00527485
WBGene00044029	C05D12.7.1	C05D12.7	223.762	0.964415	0.285281	3.38058	0.000723	0.00973866
WBGene00010987	R03C1.1b.1,R03C1.1a.1	R03C1.1	762.703	0.964333	0.18402	5.24037	1.6e-07	2.23e-05
WBGene00019345	K02G10.3.2,K02G10.3.1	tmem-135	171.307	0.964077	0.284084	3.39363	0.00069	0.00940762
WBGene00009133	F25H8.6.1	bed-3	547.527	0.963613	0.196257	4.90997	9.11e-07	8.45e-05
WBGene00015340	C02E7.7.1	C02E7.7	585.673	0.963459	0.266472	3.61561	0.0003	0.00538181
WBGene00007544	C12D8.17.1	fipr-6	110.364	0.963165	0.339353	2.83824	0.0045363	0.0323573
WBGene00001374	F12F3.1d.1,F12F3.1c.1,F12F3.1b.1,F12F3.1a.1	exp-2	451.569	0.962346	0.204011	4.71713	2.39e-06	0.000181
WBGene00001478	Y39A1A.19a.1,Y39A1A.19b.1,Y39A1A.19b.2	fmo-3	183.965	0.960208	0.292429	3.28355	0.00102507	0.0125121
WBGene00007935	C34E11.2a.1,C34E11.2b.1,C34E11.2c.1	C34E11.2	534.795	0.960171	0.194055	4.94792	7.5e-07	7.42e-05
WBGene00018587	F48B9.1.1	F48B9.1	98.1177	0.960003	0.350704	2.73736	0.00619349	0.0397965
WBGene00014101	ZK849.2a.1,ZK849.2b.1,ZK849.2c.1	gopc-1	258.712	0.959854	0.250176	3.83671	0.000125	0.00293616
WBGene00000166	W04G3.4.1	apt-9	113.839	0.955798	0.362646	2.63562	0.00839837	0.0482953
WBGene00006749	R12H7.1a.1,R12H7.1b.1	unc-9	379.098	0.953784	0.224648	4.24568	2.18e-05	0.000921
WBGene00000687	C34D4.15a.1,C34D4.15b.1	col-113	764.834	0.95253	0.175043	5.44168	5.28e-08	9.15e-06
WBGene00006306	F07A5.5.1	sue-1	515.371	0.951698	0.192839	4.93519	8.01e-07	7.85e-05
WBGene00009241	F28H7.8.1	F28H7.8	251.299	0.951254	0.256427	3.70965	0.000208	0.00422934
WBGene00009789	F46F2.5.1	F46F2.5	114.584	0.950982	0.356256	2.66938	0.0075992	0.0456105
WBGene00001397	W06D12.3.1	fat-5	893.048	0.950486	0.175567	5.41379	6.17e-08	1.04e-05
WBGene00021213	Y18H1A.9.1	Y18H1A.9	378.103	0.949995	0.261677	3.63042	0.000283	0.0052235
WBGene00016817	C50E3.6.1	C50E3.6	226.586	0.949965	0.275811	3.44426	0.000573	0.00828264
WBGene00022274	Y73E7A.8.1	Y73E7A.8	757.857	0.948832	0.201001	4.72054	2.35e-06	0.000179
WBGene00006462	C33A11.4a.1,C33A11.4b.1	svh-5	269.428	0.948308	0.247818	3.82663	0.00013	0.00300577
WBGene00008042	C40H1.7a.1,C40H1.7b.1	C40H1.7	127.469	0.946722	0.315695	2.99885	0.00271	0.0232273
WBGene00017314	F09G2.5.1	lgc-39	245.748	0.946719	0.259737	3.64492	0.000267	0.00498368
WBGene00007541	C12D8.14.1	fipr-4	220.179	0.943256	0.342342	2.7553	0.00586381	0.0383777
WBGene00000512	B0285.9.2,B0285.9.1	ckb-2	304.056	0.943115	0.28944	3.25841	0.00112037	0.0132195
WBGene00019605	K10B2.2a.1,K10B2.2a.2,K10B2.2b.1	ctsa-1	134.65	0.94027	0.31258	3.00809	0.00262891	0.0228412
WBGene00019090	F59A7.2.1	F59A7.2	92.8435	0.937851	0.357301	2.62482	0.00866945	0.0494535
WBGene00020040	R12E2.15.2,R12E2.15.1	R12E2.15	2302.93	0.936361	0.197072	4.75136	2.02e-06	0.00016
WBGene00006693	F32H5.7a.1,F32H5.7b.1,F32H5.7c.1,F32H5.7d.1	twk-43	203.425	0.935988	0.257782	3.63093	0.000282	0.00522125
WBGene00013415	Y64G10A.6.1	ilcr-1	593.342	0.933546	0.219875	4.2458	2.18e-05	0.000921
WBGene00004119	F21C10.8a.1,F21C10.8b.1	pqn-31	426.752	0.933135	0.244466	3.81703	0.000135	0.00310109
WBGene00008354	D1025.2.1	gcsh-1	326.296	0.932818	0.310228	3.00688	0.00263945	0.022879
WBGene00006747	R07D5.1a.1,R07D5.1b.1,R07D5.1c.1,R07D5.1d.1,R07D5.1e.1,R07D5.1f.1,R07D5.1g.1,R07D5.1h.1,R07D5.1i.1,R07D5.1j.1	unc-7	280.014	0.931774	0.231388	4.02688	5.65e-05	0.00168963
WBGene00003762	F35B12.7.2,F35B12.7.1	nlp-24	966.915	0.931594	0.244806	3.80544	0.000142	0.00321302
WBGene00021583	Y46C8AL.5.1	clec-72	967.259	0.929652	0.235523	3.94719	7.91e-05	0.00212081
WBGene00012118	T28C6.1a.1,T28C6.1a.2,T28C6.1b.1,T28C6.1b.2,T28C6.1c.1,T28C6.1d.1,T28C6.1e.1,T28C6.1f.1,T28C6.1f.2,T28C6.1g.1,T28C6.1g.2	grsp-2	104.866	0.92712	0.335309	2.76497	0.00569279	0.0377688
WBGene00017018	D1014.5.1	D1014.5	484.369	0.926909	0.227239	4.079	4.52e-05	0.0014558
WBGene00004316	F37A4.7d.1,F37A4.7a.1,F37A4.7c.1,F37A4.7a.2,F37A4.7b.1	rbf-1	392.991	0.926449	0.215577	4.29753	1.73e-05	0.000792
WBGene00003519	K08E5.2a.1,K08E5.2b.1,K08E5.2b.2	nac-3	543.157	0.924976	0.250151	3.69768	0.000218	0.0043451
WBGene00000441	ZC64.3a.1,ZC64.3b.1,ZC64.3c.1	ceh-18	655.917	0.924851	0.263545	3.50927	0.000449	0.00699447
WBGene00009331	F32D8.7b.1,F32D8.7a.1	F32D8.7	371.627	0.924564	0.217721	4.24656	2.17e-05	0.000921
WBGene00002881	C05D11.4.1	let-756	964.096	0.923862	0.182735	5.05575	4.29e-07	4.7e-05
WBGene00017073	D2096.6.1	D2096.6	693.575	0.923649	0.210385	4.39027	1.13e-05	0.000588
WBGene00018074	F35H12.1.2,F35H12.1.1	F35H12.1	143.364	0.920818	0.306119	3.00804	0.00262935	0.0228412
WBGene00003232	ZC506.4a.1,ZC506.4b.1,ZC506.4c.1,ZC506.4d.1,ZC506.4d.2	mgl-1	119.377	0.916576	0.317892	2.88329	0.00393543	0.0296633
WBGene00012186	W01F3.3c.1,W01F3.3f.1,W01F3.3g.1,W01F3.3h.1,W01F3.3a.1,W01F3.3b.1,W01F3.3d.1,W01F3.3e.1	mlt-11	6355.97	0.916444	0.147657	6.20659	5.41e-10	1.85e-07
WBGene00017535	F17A9.3.1	atf-8	398.314	0.916316	0.227191	4.03324	5.5e-05	0.00166063
WBGene00006750	T10A3.1a.1,T10A3.1b.1	unc-10	729.855	0.916083	0.177091	5.17296	2.3e-07	2.93e-05
WBGene00007916	C34C6.3.1	C34C6.3	131.082	0.914846	0.308343	2.96697	0.00300747	0.0249829
WBGene00020141	T01C4.1.1	lmd-5	133.182	0.914535	0.345007	2.65077	0.00803085	0.0470819
WBGene00003173	C50H2.3a.1,C50H2.3b.1	mec-9	188.882	0.911414	0.277668	3.28239	0.00102932	0.0125384
WBGene00007903	C33G3.3.1	lgc-21	597.749	0.911184	0.218114	4.17757	2.95e-05	0.00110835
WBGene00235164	K09F6.13.1	K09F6.13	121.54	0.909949	0.341032	2.66822	0.00762539	0.0457218
WBGene00016626	C44B7.4.1	clhm-1	132.345	0.909791	0.3128	2.90854	0.00363126	0.028024
WBGene00003165	T07H8.4a.1,T07H8.4b.1,T07H8.4c.1,T07H8.4d.1,T07H8.4h.1,T07H8.4i.1,T07H8.4j.1,T07H8.4a.2,T07H8.4d.2,T07H8.4h.2,T07H8.4j.2,T07H8.4f.1,T07H8.4f.2,T07H8.4e.1,T07H8.4g.1	mec-1	337.063	0.909508	0.219896	4.13609	3.53e-05	0.00126146
WBGene00000288	T07G12.1b.1,T07G12.1a.1,T07G12.1c.1	cal-4	259.967	0.907766	0.281666	3.22284	0.00126926	0.0141236
WBGene00010111	F55D12.2a.1,F55D12.2b.1	F55D12.2	945.155	0.906851	0.214063	4.23637	2.27e-05	0.00095
WBGene00005655	K11D12.3a.1,K11D12.3b.1	srr-4	372.553	0.906418	0.24258	3.73657	0.000187	0.00388767
WBGene00017657	F21C10.7.1	F21C10.7	3540.09	0.906056	0.159108	5.69459	1.24e-08	2.79e-06
WBGene00000678	F58F6.1.1	col-104	1617	0.903872	0.206504	4.37702	1.2e-05	0.000607
WBGene00045411	C25F9.11.1	C25F9.11	167.668	0.903828	0.285874	3.16163	0.0015689	0.0162487
WBGene00007353	C06A1.2a.2,C06A1.2b.1,C06A1.2a.1	C06A1.2	291.801	0.903657	0.308208	2.93197	0.00336817	0.0267708
WBGene00004265	Y45F10B.10b.1,Y45F10B.10a.1,Y45F10B.10c.1	qui-1	238.332	0.902533	0.255291	3.5353	0.000407	0.00661121
WBGene00007799	C29A12.4a.1,C29A12.4b.1,C29A12.4k.1,C29A12.4l.1,C29A12.4c.1,C29A12.4d.1,C29A12.4i.1,C29A12.4f.1,C29A12.4g.1,C29A12.4j.1,C29A12.4m.1,C29A12.4h.1,C29A12.4e.1	nrx-1	627.687	0.902484	0.182328	4.94978	7.43e-07	7.42e-05
WBGene00008652	F10D11.6a.1,F10D11.6b.1	F10D11.6	3832.3	0.902314	0.174993	5.1563	2.52e-07	3.11e-05
WBGene00001615	C06A8.9a.1,C06A8.9b.1	glr-4	235.544	0.900988	0.280074	3.21696	0.00129557	0.0143163
WBGene00004264	T05C12.10.1	qua-1	2962.19	0.900946	0.214796	4.19442	2.74e-05	0.00107294
WBGene00011927	T22C8.6.1	T22C8.6	132.33	0.90047	0.310793	2.89733	0.00376358	0.0287619
WBGene00019128	F59G1.4a.1,F59G1.4b.1	F59G1.4	150.962	0.899357	0.298057	3.01739	0.00254958	0.0223757
WBGene00001650	F25H8.3a.1,F25H8.3b.1,F25H8.3c	gon-1	1016.99	0.898254	0.233686	3.84384	0.000121	0.00290279
WBGene00011382	T02E9.3.1	dop-5	284.758	0.896946	0.263739	3.40088	0.000672	0.00926789
WBGene00000718	B0222.7.1	col-145	123.332	0.896422	0.313448	2.85988	0.00423807	0.0311537
WBGene00010703	K09A9.6a.1,K09A9.6b.1,K09A9.6c.1	K09A9.6	1723.47	0.895979	0.203802	4.39632	1.1e-05	0.000578
WBGene00001612	C06E1.4.1	glr-1	122.953	0.895707	0.320035	2.79878	0.0051296	0.0353458
WBGene00012853	Y44A6D.2.1	Y44A6D.2	400.48	0.895105	0.235428	3.80203	0.000144	0.00325142
WBGene00012942	Y47D3B.6.1	Y47D3B.6	3571.14	0.894442	0.191401	4.67314	2.97e-06	0.000216
WBGene00016260	C30F12.1.1	rege-1	389.816	0.894432	0.209086	4.27782	1.89e-05	0.000836
WBGene00018117	F36H12.1.1	nlp-47	231.669	0.894246	0.272859	3.27732	0.00104798	0.012701
WBGene00018697	F52E1.9b.1,F52E1.9a.1,F52E1.9a.2	F52E1.9	124.1	0.893704	0.314584	2.84091	0.00449851	0.0322373
WBGene00007176	B0399.1b.1,B0399.1a.1,B0399.1f.1,B0399.1d.1,B0399.1e.1,B0399.1c.1	kcnl-1	246	0.893456	0.261727	3.41369	0.000641	0.00896289
WBGene00007285	C04A11.1a.1,C04A11.1b.1	C04A11.1	315.779	0.892797	0.231127	3.8628	0.000112	0.00277037
WBGene00019411	K05F1.10.1	K05F1.10	118.318	0.892663	0.321805	2.77392	0.00553846	0.0372197
WBGene00004719	F15A2.6a.1,F15A2.6b.1	sad-1	459.711	0.892228	0.201595	4.42584	9.61e-06	0.000515
WBGene00009094	F23H12.5.1	F23H12.5	732.904	0.890987	0.212645	4.19002	2.79e-05	0.00107939
WBGene00021948	Y55F3C.3c.1,Y55F3C.3a.2,Y55F3C.3a.1,Y55F3C.3d.1,Y55F3C.3e.1,Y55F3C.3f.1,Y55F3C.3g.1,Y55F3C.3b.1	kvs-5	208.523	0.890657	0.305932	2.91129	0.00359945	0.0279588
WBGene00012875	Y45F10B.13a.1,Y45F10B.13b.1,Y45F10B.13c.1	Y45F10B.13	1456.14	0.889473	0.205879	4.32037	1.56e-05	0.000745
WBGene00010647	K08C7.4.1	K08C7.4	133.665	0.88909	0.303189	2.93246	0.00336288	0.0267465
WBGene00001490	H05G16.1b.1,H05G16.1a.1,H05G16.1c.1	frm-3	627.774	0.886636	0.196249	4.51792	6.25e-06	0.000385
WBGene00008997	F21A3.7a.1,F21A3.7b.1	lgc-31	244.058	0.886264	0.24601	3.60255	0.000315	0.00558466
WBGene00003482	K08E5.3a.1,K08E5.3b.1	mua-3	3148.46	0.885294	0.214933	4.11892	3.81e-05	0.00130841
WBGene00020672	T22B7.3.1	T22B7.3	593.778	0.884751	0.215492	4.10572	4.03e-05	0.00135341
WBGene00006820	C09D1.1a.1,C09D1.1b.1,C09D1.1e.1,C09D1.1f.1,C09D1.1k.1,C09D1.1l.1,C09D1.1m.1,C09D1.1n.1,C09D1.1o.1,C09D1.1g.1,C09D1.1h.1,C09D1.1i.1,C09D1.1j.1,C09D1.1p.1,C09D1.1d.1,C09D1.1c.1	unc-89	8958.3	0.88353	0.147903	5.97371	2.32e-09	6.94e-07
WBGene00017658	F21C10.9.1,F21C10.9.2	F21C10.9	177.138	0.883378	0.32512	2.71708	0.00658605	0.0415518
WBGene00001637	F48E3.1a.1,F48E3.1a.2,F48E3.1b.1	gly-12	223.832	0.88277	0.262331	3.3651	0.000765	0.0101586
WBGene00007583	C14B4.2.1	C14B4.2	466	0.882762	0.207772	4.2487	2.15e-05	0.000921
WBGene00004507	C18H9.7.1	rpy-1	547.233	0.882575	0.21193	4.16446	3.12e-05	0.00114868
WBGene00043066	Y73B6BL.42.1	acr-25	136.686	0.882406	0.318232	2.77284	0.00555691	0.0373018
WBGene00004045	K10F12.3b.1,K10F12.3a.1	pll-1	324.496	0.881619	0.242418	3.63677	0.000276	0.00512001
WBGene00017126	E04F6.6.1	E04F6.6	600.808	0.881116	0.237225	3.71425	0.000204	0.00416736
WBGene00021528	Y41G9A.4a.1,Y41G9A.4b.1,Y41G9A.4c.1,Y41G9A.4d.1,Y41G9A.4e.1	gbb-1	522.022	0.88063	0.224051	3.93049	8.48e-05	0.0022238
WBGene00022397	Y97E10AR.2a.1,Y97E10AR.2b.1	Y97E10AR.2	420.98	0.878815	0.213317	4.11976	3.79e-05	0.00130741
WBGene00007817	C30F2.3.1	C30F2.3	291.246	0.877194	0.288326	3.04236	0.00234728	0.0211372
WBGene00010661	K08E3.1.1	tyr-2	1415.69	0.874812	0.203376	4.30146	1.7e-05	0.000784
WBGene00002974	F09E8.7a.1,F09E8.7b.1	lev-1	203.407	0.87165	0.268367	3.24798	0.00116229	0.013551
WBGene00019863	R04A9.3.1	R04A9.3	223.05	0.871442	0.263902	3.30215	0.000959	0.0118812
WBGene00016468	C36B7.5a.1,C36B7.5b.1	C36B7.5	188.892	0.870705	0.296409	2.93751	0.00330859	0.02653
WBGene00020479	T13C2.3b.1,T13C2.3a	T13C2.3	231.194	0.86995	0.254857	3.41348	0.000641	0.00896289
WBGene00022287	Y75B7AR.1.1	Y75B7AR.1	611.389	0.869944	0.279732	3.10991	0.00187142	0.0183944
WBGene00011422	T04B2.3a.1,T04B2.3b.1	T04B2.3	207.861	0.869928	0.304857	2.85356	0.00432325	0.0315526
WBGene00003771	T19C4.7.1	nlp-33	524.253	0.867996	0.270174	3.21273	0.0013148	0.0144955
WBGene00010374	H08M01.2b.1,H08M01.2c.1,H08M01.2d.1	rga-5	418.294	0.867988	0.222063	3.90875	9.28e-05	0.0023815
WBGene00000284	T28F2.3.1	cah-6	422.589	0.867634	0.20584	4.21509	2.5e-05	0.00102218
WBGene00020995	W03F8.6a.2,W03F8.6a.1,W03F8.6b.1,W03F8.6d.1,W03F8.6c.1	W03F8.6	533.059	0.867477	0.205412	4.2231	2.41e-05	0.000997
WBGene00002123	C16E9.4a.1,C16E9.4b.2,C16E9.4c,C16E9.4d,C16E9.4e,C16E9.4f,C16E9.4b.1	inx-1	500.111	0.867127	0.225575	3.84407	0.000121	0.00290279
WBGene00019717	M01H9.1.1	trx-3	131.73	0.865756	0.32624	2.65374	0.00796049	0.0468619
WBGene00000689	Y42H9B.1.1	col-115	706.53	0.864823	0.224711	3.8486	0.000119	0.00286502
WBGene00000089	Y87G2A.4.1	aex-6	136.524	0.861035	0.31949	2.69503	0.00703825	0.0436383
WBGene00020887	T28B4.4.1,T28B4.4.2	hic-1	141.87	0.860858	0.308264	2.7926	0.0052286	0.0357397
WBGene00016911	C54A12.4.1	drn-1	137.117	0.860297	0.304578	2.82455	0.0047347	0.0333942
WBGene00000746	F41C6.5.1	col-173	408.599	0.85979	0.328418	2.61797	0.00884537	0.0499631
WBGene00003182	W10D5.1.1	mef-2	530.328	0.859243	0.209612	4.09921	4.15e-05	0.00137749
WBGene00020413	T10E9.3.1	T10E9.3	218.774	0.858981	0.275706	3.11557	0.00183592	0.018195
WBGene00009797	F46G10.2.1,F46G10.2.2	F46G10.2	330.16	0.858225	0.229522	3.73919	0.000185	0.00386759
WBGene00017201	F07C4.7.1	grsp-4	277.225	0.857772	0.280684	3.056	0.0022431	0.0205662
WBGene00003402	C04G6.1c.1,C04G6.1a.1,C04G6.1b.1,C04G6.1c.2	mpk-2	169.132	0.857624	0.292438	2.93267	0.00336061	0.0267463
WBGene00011888	T21B10.6.1	cutl-15	223.602	0.857442	0.258455	3.31757	0.000908	0.0114095
WBGene00004173	ZC15.8.1	pqn-94	850.374	0.857267	0.20833	4.11495	3.87e-05	0.00131979
WBGene00220094	T25C12.12	T25C12.12	328.79	0.856223	0.23523	3.63994	0.000273	0.00507163
WBGene00020599	T20B6.3.1	T20B6.3	120.419	0.855823	0.324662	2.63604	0.008388	0.0482623
WBGene00020324	T07F12.4a.1,T07F12.4b.1	T07F12.4	261.895	0.85541	0.278521	3.07126	0.00213157	0.0199472
WBGene00006436	W06H8.8a.1,W06H8.8b.1,W06H8.8d.1,W06H8.8e.1,W06H8.8m.1,W06H8.8n.1,W06H8.8a.2,W06H8.8b.2,W06H8.8d.2,W06H8.8e.2,W06H8.8m.2,W06H8.8n.2,W06H8.8f.1,W06H8.8g.1,W06H8.8h.1,W06H8.8i.1,W06H8.8k.1,W06H8.8l.1,W06H8.8c.1,W06H8.8j.1	ttn-1	5345.71	0.854098	0.141451	6.0381	1.56e-09	4.78e-07
WBGene00012796	Y43F4A.1a.1,Y43F4A.1b.1	Y43F4A.1	385.969	0.85402	0.213213	4.00548	6.19e-05	0.00177543
WBGene00021008	W03F11.5.1	W03F11.5	134.455	0.853981	0.304275	2.80661	0.00500663	0.0347991
WBGene00022519	ZC123.4a.1,ZC123.4c.1,ZC123.4b.1	ZC123.4	459.95	0.853936	0.205865	4.14805	3.35e-05	0.00120818
WBGene00003602	H01A20.1.1	nhr-3	464.914	0.853091	0.238741	3.57329	0.000353	0.00600707
WBGene00018418	F44E2.4.1	F44E2.4	1240.74	0.852091	0.163465	5.21269	1.86e-07	2.53e-05
WBGene00006067	F41G4.3a.1,F41G4.3b.1,F41G4.3c.1,F41G4.3d.1,F41G4.3e.1	sto-5	186.988	0.85193	0.287742	2.96074	0.00306901	0.0252891
WBGene00003606	F54D1.4a.1,F54D1.4b	nhr-7	293.586	0.850881	0.284904	2.98655	0.00282141	0.0238514
WBGene00008987	F20G2.3a.1,F20G2.3b.1	F20G2.3	285.058	0.848028	0.27367	3.09872	0.00194359	0.0188253
WBGene00012199	W02B8.3.1	mltn-3	246.88	0.848002	0.247776	3.42246	0.000621	0.00879899
WBGene00006830	C30D11.1i.1,C30D11.1a.1,C30D11.1b.1,C30D11.1c.1,C30D11.1d.1,C30D11.1j.1,C30D11.1e.1,C30D11.1f.1,C30D11.1g.1,C30D11.1h.1	unc-103	754.785	0.847695	0.178945	4.73718	2.17e-06	0.000169
WBGene00020595	T20B5.2.1	T20B5.2	217.361	0.847281	0.268731	3.1529	0.00161658	0.0165685
WBGene00011971	T23G11.6a.2,T23G11.6c.2,T23G11.6a.1,T23G11.6c.1,T23G11.6b.1,T23G11.6d	lron-9	687.201	0.846325	0.198964	4.25365	2.1e-05	0.000911
WBGene00018787	F54A5.2a.1,F54A5.2b.1,F54A5.2b.2	cutl-20	234.984	0.844984	0.247036	3.42049	0.000625	0.00881936
WBGene00001519	Y40H4A.1a.2,Y40H4A.1b.1,Y40H4A.1a.1	gar-3	343.958	0.844839	0.235647	3.58518	0.000337	0.00583585
WBGene00000955	T26H10.1a.1,T26H10.1b.1	des-2	153.666	0.843451	0.319609	2.63901	0.00831484	0.0480493
WBGene00003003	T25C12.1a.1,T25C12.1b.1	lin-14	1770.17	0.843101	0.163643	5.15207	2.58e-07	3.14e-05
WBGene00000368	T28F2.5.1	ccb-1	955.134	0.842963	0.168179	5.01231	5.38e-07	5.74e-05
WBGene00004950	F40E10.2.1	sox-3	128.129	0.842955	0.321971	2.6181	0.00884196	0.0499631
WBGene00015605	C08E3.13.1,C08E3.13.2	C08E3.13	1258.01	0.842683	0.232316	3.62731	0.000286	0.00525047
WBGene00003163	R03E9.1.1	mdl-1	2492.21	0.839838	0.14703	5.71201	1.12e-08	2.64e-06
WBGene00003710	C25B8.6.1	nhr-120	235.287	0.839616	0.258094	3.25314	0.00114137	0.0134185
WBGene00004921	F31E8.2a.1,F31E8.2b.1	snt-1	593.107	0.839233	0.191094	4.39174	1.12e-05	0.000587
WBGene00000518	C05H8.1b.1,C05H8.1a.1	ckk-1	410.127	0.839011	0.207497	4.04348	5.27e-05	0.00161117
WBGene00006811	E03A3.6a.1,E03A3.6b.1,E03A3.6b.2	unc-79	434.774	0.8387	0.223758	3.74824	0.000178	0.0037636
WBGene00011723	T12A7.2b.1,T12A7.2a.1,T12A7.2a.2,T12A7.2b.2,T12A7.2c.1,T12A7.2c.2	T12A7.2	487.168	0.838356	0.202015	4.14997	3.33e-05	0.00120234
WBGene00021343	Y37B11A.1a.1,Y37B11A.1b.1	cutl-23	337.238	0.838183	0.233478	3.59	0.000331	0.00575784
WBGene00015949	C18A11.3.1	C18A11.3	302.208	0.837706	0.242546	3.45381	0.000553	0.00819311
WBGene00001518	F47D12.1a.1,F47D12.1b.1,F47D12.1c.1,F47D12.1d.1,F47D12.1e.1	gar-2	377.769	0.837449	0.228493	3.6651	0.000247	0.004738
WBGene00003730	B0495.4.1	nhx-2	771.473	0.835999	0.241532	3.46123	0.000538	0.00801998
WBGene00011831	T19B10.2.1,T19B10.2.2	T19B10.2	3734.86	0.835898	0.16263	5.13987	2.75e-07	3.29e-05
WBGene00003968	T14F9.4a.1,T14F9.4b.1	peb-1	493.395	0.835364	0.237927	3.51101	0.000446	0.00697121
WBGene00015480	C05D10.4b.1,C05D10.4a.1,C05D10.4c.1	C05D10.4	657.096	0.834994	0.187446	4.45457	8.41e-06	0.000472
WBGene00010468	K01D12.9.1	K01D12.9	349.757	0.834873	0.245862	3.3957	0.000685	0.00935826
WBGene00011530	T06D8.10.1	T06D8.10	1159.86	0.834041	0.176064	4.73714	2.17e-06	0.000169
WBGene00006777	C27H6.1a.1,C27H6.1b.1,C27H6.1c.1	unc-41	1018.18	0.833982	0.165515	5.0387	4.69e-07	5.1e-05
WBGene00003704	Y45G5AM.1a.2,Y45G5AM.1b,Y45G5AM.1c,Y45G5AM.1a.1,Y45G5AM.1d.1	nhr-114	538.478	0.832388	0.223256	3.72841	0.000193	0.00396732
WBGene00002252	B0286.2a.1,B0286.2b.1	lat-2	367.085	0.832322	0.221058	3.76517	0.000166	0.00361977
WBGene00001163	C43F9.8.1	efn-2	447.479	0.83167	0.224809	3.69945	0.000216	0.00433988
WBGene00022538	ZC190.4.1	ZC190.4	415.049	0.830974	0.21552	3.85567	0.000115	0.00282324
WBGene00020605	T20B12.9.1	lgc-50	146.238	0.830863	0.298389	2.7845	0.0053611	0.0363959
WBGene00022814	ZK742.4.1	ZK742.4	171.6	0.830856	0.284218	2.9233	0.00346338	0.0273278
WBGene00019434	K06A5.8b.3,K06A5.8b.1,K06A5.8b.2,K06A5.8d.1,K06A5.8a.1,K06A5.8a.2	nmtn-1	153.01	0.829656	0.293359	2.82813	0.00468213	0.0331106
WBGene00006792	T06H11.1a.1,T06H11.1b.1	unc-58	186.475	0.828453	0.315202	2.62833	0.00858064	0.0490873
WBGene00001054	T23F1.7a.1,T23F1.7b.1,T23F1.7c.1	dpf-1	313.011	0.82634	0.233085	3.54522	0.000392	0.00653547
WBGene00011433	T04D3.3a.1,T04D3.3b.1	pde-1	457.826	0.826054	0.209672	3.93974	8.16e-05	0.00216351
WBGene00007520	C11E4.6.1	C11E4.6	741.78	0.825402	0.191517	4.30982	1.63e-05	0.000766
WBGene00020106	R151.1a.1,R151.1b.1,R151.1c.1,R151.1d.1	R151.1	163.26	0.823596	0.279802	2.9435	0.00324526	0.0261589
WBGene00010239	F58B4.6.1	F58B4.6	146.744	0.822587	0.303667	2.70885	0.00675178	0.0423074
WBGene00007041	T24F1.6a.1,T24F1.6b.1	tag-180	351.187	0.822501	0.221183	3.71865	0.0002	0.00410251
WBGene00017418	F13B6.3.1	F13B6.3	456.523	0.822071	0.204321	4.02343	5.74e-05	0.00169323
WBGene00008438	DH11.5b.1,DH11.5d.1,DH11.5c.1,DH11.5e.1	DH11.5	964.328	0.822049	0.179865	4.57038	4.87e-06	0.000325
WBGene00006874	K12F2.2a.1,K12F2.2c.2,K12F2.2c.3,K12F2.2c.1,K12F2.2b.1	vab-8	1276.29	0.820444	0.158694	5.16996	2.34e-07	2.93e-05
WBGene00004345	F16H9.1b.1,F16H9.1c.1,F16H9.1a.1,F16H9.1d.1	rgs-2	206.008	0.820029	0.268008	3.05972	0.00221543	0.0204168
WBGene00004267	C18A3.6a.1,C18A3.6b.1	rab-3	936.278	0.819552	0.200195	4.09378	4.24e-05	0.00139468
WBGene00009843	F48C5.2.1	F48C5.2	138.574	0.81879	0.301563	2.71515	0.00662451	0.0416846
WBGene00020017	R12A1.3a.1,R12A1.3b.1	R12A1.3	363.635	0.818646	0.226044	3.62163	0.000293	0.00533016
WBGene00004740	T10H9.2.1	scd-2	247.979	0.817235	0.270454	3.02172	0.00251344	0.0222052
WBGene00003179	C52B9.9.1	mec-18	315.756	0.816945	0.231878	3.52317	0.000426	0.00679899
WBGene00006445	F37D6.6.1	tag-68	170.596	0.816752	0.279957	2.91742	0.00352942	0.0277027
WBGene00021503	Y40D12A.2.1,Y40D12A.2.2	ctsa-2	299.322	0.816145	0.226975	3.59575	0.000323	0.00568167
WBGene00019435	K06A9.1a.1,K06A9.1b.1,K06A9.1c.1	K06A9.1	1230.65	0.815442	0.183487	4.44414	8.82e-06	0.000489
WBGene00004230	T21H3.2b.1,T21H3.2a.1	ptr-16	272.88	0.815344	0.232946	3.50015	0.000465	0.00715873
WBGene00235268	Y54G2A.76.1	Y54G2A.76	194.473	0.814893	0.261617	3.11483	0.00184053	0.0182255
WBGene00009831	F47G9.4.1,F47G9.4.2	F47G9.4	371.275	0.813414	0.211688	3.84252	0.000122	0.00290764
WBGene00015857	C16D9.1.1	C16D9.1	425.316	0.813408	0.264386	3.07659	0.00209383	0.0197995
WBGene00020735	T23F2.2a.1,T23F2.2b.1	T23F2.2	882.574	0.81271	0.16955	4.79332	1.64e-06	0.000136
WBGene00000302	C56A3.7a.1,C56A3.7d.1,C56A3.7b.1,C56A3.7c.1	cav-2	239.199	0.812409	0.247265	3.28558	0.00101772	0.0124478
WBGene00004773	F15C11.1.1	sem-4	720.015	0.812063	0.198475	4.09152	4.29e-05	0.00140451
WBGene00009983	F53F1.5.1,F53F1.5.2	cut-2	13096.5	0.811977	0.136188	5.96218	2.49e-09	7.26e-07
WBGene00000908	F11A1.3a.1,F11A1.3c.1,F11A1.3d.1,F11A1.3b.1	daf-12	1070.39	0.811879	0.238366	3.40603	0.000659	0.00914717
WBGene00000625	Y54E10BL.2.1	col-48	2654.14	0.811651	0.156416	5.18906	2.11e-07	2.75e-05
WBGene00020855	T27C4.2a.1,T27C4.2b.1	hpo-36	346.451	0.811332	0.233566	3.47367	0.000513	0.00771495
WBGene00022389	Y95B8A.10a.1,Y95B8A.10c.1,Y95B8A.10b.1	pde-6	678.912	0.810879	0.204972	3.95604	7.62e-05	0.0020764
WBGene00007174	B0395.2.1	mboa-1	137.46	0.809973	0.301159	2.68952	0.00715554	0.0439318
WBGene00021983	Y58G8A.4a.1,Y58G8A.4b.1	npr-5	148.346	0.809503	0.299668	2.70133	0.00690627	0.0430875
WBGene00007925	C34C12.6.1	C34C12.6	505.376	0.809265	0.208078	3.88924	0.000101	0.00255388
WBGene00012891	Y45F10D.13a.1,Y45F10D.13b,Y45F10D.13c.1	sorb-1	1346.71	0.808928	0.166196	4.86733	1.13e-06	0.0001
WBGene00021893	Y54G2A.29.1	ndnf-1	392.737	0.808202	0.211779	3.81626	0.000135	0.00310483
WBGene00000683	Y38C1BA.3.1	col-109	2289.2	0.807895	0.152989	5.28075	1.29e-07	1.9e-05
WBGene00001116	C33G3.1b.1,C33G3.1b.2,C33G3.1a.1	dyc-1	841.681	0.807713	0.173422	4.65751	3.2e-06	0.000228
WBGene00015735	C13B9.4a.2,C13B9.4b.3,C13B9.4c.2,C13B9.4a.1,C13B9.4b.1,C13B9.4c.1,C13B9.4d.1,C13B9.4b.2,C13B9.4e.1,C13B9.4e.2,C13B9.4d.2	pdfr-1	451.561	0.807577	0.221473	3.64638	0.000266	0.00497089
WBGene00020360	T08E11.4.1	math-41	1144.74	0.806837	0.182267	4.42668	9.57e-06	0.000515
WBGene00044176	C30G7.2a.1,C30G7.2b.1	C30G7.2	282.963	0.806296	0.234006	3.44562	0.00057	0.00825842
WBGene00014836	T09F5.12	T09F5.12	207.553	0.806218	0.260979	3.08921	0.00200691	0.019267
WBGene00006772	C50C3.9a.1,C50C3.9c.1,C50C3.9b.1	unc-36	630.526	0.806049	0.195586	4.1212	3.77e-05	0.0013062
WBGene00008803	F14E5.5.1	lips-10	457.21	0.805495	0.223906	3.59747	0.000321	0.00565254
WBGene00001113	F25H8.5a.1,F25H8.5c.1,F25H8.5d.1,F25H8.5e.1,F25H8.5e.2,F25H8.5f.1,F25H8.5h.1,F25H8.5i.1,F25H8.5j.1,F25H8.5k.1,F25H8.5l.1,F25H8.5m.1,F25H8.5n.1,F25H8.5o.1,F25H8.5p.1,F25H8.5s.1,F25H8.5r.1,F25H8.5q.1,F25H8.5b.1,F25H8.5g.1	dur-1	4119.39	0.805296	0.221873	3.62954	0.000284	0.00522513
WBGene00010045	F54C9.11.1	F54C9.11	209.549	0.804871	0.26431	3.04518	0.00232543	0.0210255
WBGene00001592	F25F8.2.1	glc-2	163.583	0.802331	0.287009	2.79549	0.00518217	0.0355442
WBGene00003404	C52A11.4a.1,C52A11.4c.1,C52A11.4d.1,C52A11.4e.1,C52A11.4f.1,C52A11.4g.1,C52A11.4h.1,C52A11.4i.1,C52A11.4j.1,C52A11.4b.1	mpz-1	1831.7	0.80217	0.153175	5.23695	1.63e-07	2.24e-05
WBGene00015300	C01F1.5.1	C01F1.5	220.542	0.800169	0.268115	2.98443	0.00284112	0.0239701
WBGene00006752	ZK524.2a.1,ZK524.2d.1,ZK524.2e.1,ZK524.2f.1,ZK524.2i.1,ZK524.2j.1,ZK524.2k.1,ZK524.2c.1,ZK524.2h.1,ZK524.2b.1,ZK524.2g.1	unc-13	1876.6	0.80007	0.172792	4.63024	3.65e-06	0.000255
WBGene00013934	ZK131.11b.1,ZK131.11a.1	ZK131.11	1459.74	0.799919	0.170259	4.69824	2.62e-06	0.000195
WBGene00019617	K10C2.1.1	K10C2.1	5830.92	0.79972	0.231712	3.45135	0.000558	0.00820394
WBGene00018373	F43B10.1b.1,F43B10.1d.1,F43B10.1a.1,F43B10.1c.1	F43B10.1	1249.76	0.798664	0.162606	4.91164	9.03e-07	8.45e-05
WBGene00012759	Y41C4A.13.1	sup-1	772.089	0.797449	0.239553	3.3289	0.000872	0.0111071
WBGene00004349	C41G11.3a.1,C41G11.3b.1	rgs-6	536.944	0.797408	0.193642	4.11795	3.82e-05	0.00131017
WBGene00020551	T17H7.7.1	T17H7.7	1004.57	0.796438	0.166091	4.79518	1.63e-06	0.000136
WBGene00001690	R08B4.1a.1,R08B4.1a.2,R08B4.1b.1,R08B4.1b.2	grd-1	436.183	0.796331	0.272657	2.92063	0.00349321	0.0274726
WBGene00012032	T26C5.2.1	T26C5.2	971.278	0.796263	0.182674	4.35892	1.31e-05	0.000649
WBGene00002266	ZK892.1f.1,ZK892.1a.1,ZK892.1b.1,ZK892.1c.1,ZK892.1d.1,ZK892.1e.1	lec-3	2815.53	0.795604	0.144927	5.48968	4.03e-08	7.3e-06
WBGene00008603	F09B9.4.1	F09B9.4	708.053	0.795529	0.231357	3.43854	0.000585	0.00841895
WBGene00015137	B0310.1b.1,B0310.1a.1	B0310.1	327.681	0.794951	0.265886	2.98982	0.00279138	0.023698
WBGene00003618	E02H1.7.1	nhr-19	405.65	0.794348	0.224089	3.54478	0.000393	0.00653736
WBGene00013895	ZC434.9b.1,ZC434.9c.1,ZC434.9d.1,ZC434.9a.1,ZC434.9e.1	ZC434.9	533.192	0.794115	0.260905	3.0437	0.00233692	0.0211088
WBGene00002991	F17E5.1a.1,F17E5.1b.1	lin-2	519.402	0.793583	0.191362	4.14703	3.37e-05	0.00120991
WBGene00017687	F22A3.1a.1,F22A3.1a.2,F22A3.1b.1,F22A3.1a.3	ets-4	390.383	0.791364	0.210931	3.75177	0.000176	0.00373734
WBGene00013540	Y75B8A.3.1	Y75B8A.3	268.369	0.791141	0.277272	2.8533	0.00432681	0.0315594
WBGene00000068	F17C8.1.1	acy-1	660.687	0.790748	0.188927	4.18547	2.85e-05	0.00109108
WBGene00004174	ZK1067.7.1	abu-14	3857.29	0.790302	0.187389	4.21744	2.47e-05	0.00101571
WBGene00014989	ZK675.3a.1,ZK675.3b	best-23	190.344	0.789932	0.293718	2.68943	0.00715749	0.0439318
WBGene00044418	C08G5.7a.1,C08G5.7b.1,C08G5.7c.1	C08G5.7	181.929	0.787934	0.281851	2.79557	0.00518081	0.0355442
WBGene00044620	T22B11.2.1	bus-4	240.19	0.787459	0.246884	3.18959	0.00142473	0.0152575
WBGene00022284	Y75B7AL.1a.1,Y75B7AL.1b.1	glb-33	361.528	0.787008	0.230665	3.4119	0.000645	0.00899473
WBGene00014003	ZK593.3.1	ZK593.3	217.591	0.786132	0.278014	2.82767	0.00468877	0.0331288
WBGene00017969	F32A5.3.1	F32A5.3	840.22	0.785902	0.286622	2.74195	0.00610763	0.0393639
WBGene00020490	T13G4.3.1	tmc-1	428.463	0.784432	0.219194	3.57871	0.000345	0.00594302
WBGene00011755	T13H5.1a.1,T13H5.1b.1,T13H5.1d.1,T13H5.1e.1,T13H5.1f.1,T13H5.1g.1,T13H5.1g.2,T13H5.1h.1,T13H5.1i.1,T13H5.1c.1,T13H5.1i.2	T13H5.1	971.481	0.783887	0.174185	4.50031	6.79e-06	0.000406
WBGene00011880	T21B6.3.1	T21B6.3	8064.57	0.78325	0.175776	4.45595	8.35e-06	0.000471
WBGene00001008	F33E2.2a.1,F33E2.2b.1,F33E2.2d.1,F33E2.2e.1,F33E2.2e.2,F33E2.2c.1	dlk-1	1354.85	0.782843	0.159234	4.91631	8.82e-07	8.37e-05
WBGene00002179	T22C1.7.1	jph-1	1840.9	0.782539	0.152014	5.14781	2.64e-07	3.18e-05
WBGene00006954	C29F3.2.1	wrt-8	379.377	0.78246	0.244297	3.20291	0.00136046	0.014837
WBGene00004131	F55A12.9a.1,F55A12.9b.1,F55A12.9c.1,F55A12.9d.1,F55A12.9d.2	pqn-44	7042.14	0.782273	0.17315	4.5179	6.25e-06	0.000385
WBGene00011579	T07D4.2a.1,T07D4.2b.1,T07D4.2c.1,T07D4.2b.2,T07D4.2c.2	T07D4.2	188.488	0.782097	0.266939	2.92987	0.00339103	0.0268989
WBGene00000557	R09B5.8.1	cnc-3	200.352	0.782067	0.29137	2.6841	0.00727251	0.0443167
WBGene00019911	R06A10.4.1	R06A10.4	292.662	0.781724	0.241069	3.24274	0.00118386	0.0136567
WBGene00003534	T04G9.2.1	nas-15	526.906	0.779792	0.29179	2.67244	0.00753021	0.0453101
WBGene00004120	F29C12.1a.1,F29C12.1b.1	pqn-32	3056.04	0.779688	0.176329	4.42178	9.79e-06	0.000523
WBGene00001366	C33D9.1b.1,C33D9.1c.1,C33D9.1d.1	exc-5	501.835	0.779288	0.201495	3.86754	0.00011	0.00272688
WBGene00021645	Y47G6A.19a.1,Y47G6A.19b.1,Y47G6A.19c.1	Y47G6A.19	849.765	0.778958	0.284329	2.73964	0.00615073	0.0395803
WBGene00022679	ZK180.5a.1,ZK180.5b.1,ZK180.5c.1	ZK180.5	20412.1	0.778575	0.167364	4.65199	3.29e-06	0.000233
WBGene00010350	H01G02.3c.1,H01G02.3a.1,H01G02.3b.1	H01G02.3	353.15	0.777755	0.219789	3.53865	0.000402	0.00659034
WBGene00014261	ZK1321.2a.1,ZK1321.2b.1,ZK1321.2c.1,ZK1321.2f.2,ZK1321.2d.2,ZK1321.2d.1,ZK1321.2e.1,ZK1321.2f.1	shk-1	342.804	0.777658	0.22278	3.49069	0.000482	0.00738838
WBGene00016319	C32D5.12.1	C32D5.12	195.875	0.777504	0.277416	2.80266	0.00506826	0.0350426
WBGene00014051	ZK669.1a.1,ZK669.1b.1,ZK669.1c.1,ZK669.1d.1,ZK669.1e.1	spv-1	1127.15	0.777124	0.16328	4.75947	1.94e-06	0.000155
WBGene00015546	C06G1.2.1	C06G1.2	214.29	0.776065	0.266642	2.91052	0.00360831	0.0279757
WBGene00004183	F45H7.4.1,F45H7.4.2	prk-2	315.877	0.775685	0.236486	3.28004	0.00103791	0.0126302
WBGene00020283	T06A4.3a.1,T06A4.3b.1	T06A4.3	311.202	0.77435	0.262121	2.95417	0.00313508	0.0255985
WBGene00004923	Y75B7AL.3.1,Y75B7AL.3.2	snt-3	249.426	0.774175	0.268635	2.88189	0.00395303	0.0297553
WBGene00006814	B0496.3e.1,B0496.3g.1,B0496.3h.1,B0496.3a.1,B0496.3b.1,B0496.3d.1,B0496.3f.1,B0496.3i.1,B0496.3c.1,B0496.3c.2	unc-82	2292.59	0.773396	0.165572	4.67104	3e-06	0.000216
WBGene00003511	F46G10.6.1	mxl-3	1420.61	0.773367	0.219592	3.52183	0.000429	0.00680288
WBGene00017052	D2024.4b.1,D2024.4a	D2024.4	273.998	0.770801	0.24183	3.18737	0.00143575	0.015307
WBGene00017426	F13C5.5.1	F13C5.5	393.743	0.770732	0.251252	3.06757	0.00215806	0.0200952
WBGene00019978	R09B5.6.1	hacd-1	1257.9	0.769805	0.268878	2.86302	0.00419622	0.0310003
WBGene00022423	Y104H12A.1a.1,Y104H12A.1b.1,Y104H12A.1c.1,Y104H12A.1e.1,Y104H12A.1b.2,Y104H12A.1c.2,Y104H12A.1e.3,Y104H12A.1d.1,Y104H12A.1e.2	nhr-41	655.308	0.7697	0.201013	3.8291	0.000129	0.00298733
WBGene00003754	T13A10.5a.1,T13A10.5b.1	nlp-16	987.638	0.7696	0.200239	3.84342	0.000121	0.00290279
WBGene00303015	F20C5.11.1	F20C5.11	496.538	0.768997	0.193251	3.97927	6.91e-05	0.00192248
WBGene00017980	F32B5.7a.1,F32B5.7b.1,F32B5.7a.2,F32B5.7b.2	F32B5.7	808.193	0.768779	0.186157	4.12973	3.63e-05	0.00128157
WBGene00011895	T21C9.9.1,T21C9.9.2	T21C9.9	440.553	0.768072	0.245779	3.12505	0.00177773	0.0177824
WBGene00006978	K10C3.3.1	zig-1	522.915	0.767599	0.195216	3.93206	8.42e-05	0.00221904
WBGene00008213	C49F8.1.1	C49F8.1	164.491	0.767457	0.285737	2.68589	0.00723377	0.0442158
WBGene00003526	C07D10.4.1	nas-7	409.241	0.767157	0.234668	3.26912	0.00107883	0.0129179
WBGene00004145	T03G11.1a.1,T03G11.1c.1,T03G11.1d.1,T03G11.1b.1	pqn-62	621.583	0.766221	0.1834	4.17786	2.94e-05	0.00110835
WBGene00044784	F13H10.8a.2,F13H10.8a.1,F13H10.8b.1	F13H10.8	183.999	0.765695	0.27165	2.81868	0.00482209	0.0338707
WBGene00012289	W05H12.1.1	W05H12.1	1206.22	0.765602	0.167346	4.57495	4.76e-06	0.00032
WBGene00004017	F27E5.4.1	phg-1	352.177	0.763795	0.255618	2.98804	0.00280777	0.0237697
WBGene00001135	ZK512.6a.1,ZK512.6b.1	eat-4	253.852	0.763079	0.249717	3.05577	0.00224482	0.0205662
WBGene00009375	F34D10.6a.1,F34D10.6b.1,F34D10.6b.2	F34D10.6	457.89	0.762772	0.226381	3.36942	0.000753	0.010034
WBGene00020192	T03F1.11.1	T03F1.11	230.898	0.761983	0.259625	2.93493	0.00333622	0.0266764
WBGene00019609	K10B3.1b.1,K10B3.1a.1	K10B3.1	186.323	0.761372	0.265773	2.86475	0.00417343	0.0308736
WBGene00010958	MTCE.4.1	ndfl-4	477.929	0.76131	0.202326	3.76279	0.000168	0.00362496
WBGene00011978	T24B8.4a.1,T24B8.4b.1,T24B8.4c.1,T24B8.4c.2,T24B8.4d.1,T24B8.4d.2,T24B8.4d.3	T24B8.4	1946.24	0.761092	0.154701	4.91977	8.66e-07	8.36e-05
WBGene00019018	F57F10.1d.1,F57F10.1c.1,F57F10.1b.1,F57F10.1a.1,F57F10.1e.1	abts-3	726.368	0.760963	0.200279	3.79951	0.000145	0.00327228
WBGene00022675	ZK180.1.1	gbb-2	694.632	0.760876	0.198263	3.83772	0.000124	0.00293573
WBGene00010192	F57B7.2a.1,F57B7.2b.1	F57B7.2	348.3	0.76077	0.223029	3.41108	0.000647	0.0090003
WBGene00006955	B0344.2.1	wrt-9	394.079	0.760721	0.206792	3.67869	0.000234	0.00460483
WBGene00018569	F47F2.1a.1,F47F2.1c.1,F47F2.1b.1,F47F2.1c.2,F47F2.1a.2,F47F2.1c.3,F47F2.1a.3	F47F2.1	239.672	0.759431	0.255579	2.97141	0.00296435	0.0246933
WBGene00004347	Y38E10A.21b.1,Y38E10A.21a.1,Y38E10A.21b.2	rgs-4	329.21	0.759248	0.230242	3.2976	0.000975	0.0120503
WBGene00006591	T24A11.3.1	toh-1	445.935	0.758812	0.267044	2.84152	0.00448992	0.0322303
WBGene00010796	M01A8.2a.1,M01A8.2b.1	clip-1	1581.15	0.758196	0.167128	4.53663	5.72e-06	0.000366
WBGene00010700	K09A9.1.1	nipi-3	1766.28	0.758128	0.16743	4.52802	5.95e-06	0.000374
WBGene00010449	K01A11.1.1	K01A11.1	291.814	0.75805	0.251654	3.01227	0.00259303	0.0226242
WBGene00021146	W10G11.16a.1,W10G11.16b.1,W10G11.16c.1	lgc-45	594.288	0.757284	0.202616	3.73754	0.000186	0.0038794
WBGene00006809	C11D2.6b.2,C11D2.6a.1,C11D2.6b.1,C11D2.6c.1,C11D2.6d.1,C11D2.6i.1,C11D2.6k.1,C11D2.6m.1,C11D2.6o.1,C11D2.6e.1,C11D2.6f.1,C11D2.6g.1,C11D2.6h.1,C11D2.6j.1,C11D2.6l.1,C11D2.6n.1,C11D2.6p.1	unc-77	281.754	0.757229	0.247708	3.05694	0.0022361	0.020544
WBGene00012107	T27F6.8.1,T27F6.8.2	T27F6.8	285.71	0.75679	0.256698	2.94817	0.00319658	0.0258966
WBGene00000641	K08C9.4.1	col-65	3810.93	0.756769	0.191953	3.94248	8.06e-05	0.00215329
WBGene00020576	T19D12.1a.1,T19D12.1b.1,T19D12.1c.1,T19D12.1d.1	T19D12.1	1344.82	0.754326	0.216675	3.48136	0.000499	0.00759215
WBGene00006657	T12C9.3a.1,T12C9.3b.1,T12C9.3c.1,T12C9.3d.1,T12C9.3e.1,T12C9.3f.1	twk-2	277.432	0.753256	0.230915	3.26205	0.0011061	0.0131391
WBGene00013716	Y106G6H.1.1	Y106G6H.1	394.01	0.75202	0.237723	3.16343	0.00155923	0.0161905
WBGene00007801	C29E6.2a.1,C29E6.2b.1	trpa-1	196.58	0.750769	0.263325	2.85111	0.00435664	0.0316996
WBGene00006663	ZC410.4a.1,ZC410.4b.1	twk-8	1027.27	0.750287	0.189752	3.95405	7.68e-05	0.00208901
WBGene00001000	C18A11.7b.1,C18A11.7a.1	dim-1	6281.86	0.75015	0.199695	3.75647	0.000172	0.00369037
WBGene00010266	F58G1.4.1	dct-18	4855.48	0.749897	0.239014	3.13747	0.00170415	0.0172171
WBGene00021326	Y34B4A.10.2,Y34B4A.10.1	Y34B4A.10	253.778	0.749789	0.242799	3.0881	0.0020144	0.0193234
WBGene00009677	F44A6.5.1	F44A6.5	310.309	0.74926	0.255917	2.92775	0.00341427	0.0270116
WBGene00002258	W02D3.5.1	lbp-6	2614.65	0.749101	0.246975	3.03311	0.00242049	0.0216397
WBGene00017900	F28E10.1j.1,F28E10.1a.1,F28E10.1i.1,F28E10.1d.1,F28E10.1c.1,F28E10.1b.1,F28E10.1h.1,F28E10.1g.1,F28E10.1e.1,F28E10.1f.1	F28E10.1	1614.73	0.748512	0.158044	4.7361	2.18e-06	0.000169
WBGene00020897	T28D9.7.1	del-10	342.545	0.748104	0.216073	3.46228	0.000536	0.00800879
WBGene00013352	Y59A8B.20.1	lon-8	424.873	0.748062	0.209935	3.5633	0.000366	0.00617882
WBGene00001099	K02D7.4.1	dsc-4	1553.11	0.748048	0.203649	3.67322	0.00024	0.00465109
WBGene00001616	ZC196.7.1	glr-5	342.372	0.74786	0.23563	3.17387	0.00150423	0.0158356
WBGene00015660	C09H5.2a.1,C09H5.2b	catp-3	1058.99	0.745914	0.234554	3.18013	0.00147208	0.0155848
WBGene00008570	F08A10.1j.1,F08A10.1f.1,F08A10.1h.1,F08A10.1g.1,F08A10.1k.1,F08A10.1a.1,F08A10.1d.1,F08A10.1i.1,F08A10.1e.1,F08A10.1b.1,F08A10.1c.1	kcnl-2	348.209	0.745602	0.229964	3.24226	0.00118587	0.0136567
WBGene00008910	F17C8.3.1	F17C8.3	285.257	0.744404	0.23374	3.18475	0.00144881	0.0154187
WBGene00009579	F40F8.8b.1,F40F8.8a.1	arrd-6	196.973	0.743626	0.264195	2.81468	0.00488255	0.0341251
WBGene00019180	H10D18.5a.1,H10D18.5b.1,H10D18.5c.1,H10D18.5d.1	H10D18.5	215.227	0.743417	0.269536	2.75813	0.00581322	0.0382076
WBGene00017901	F28E10.2a.1,F28E10.2b.1	igeg-1	407.677	0.741569	0.211328	3.50908	0.00045	0.00699447
WBGene00004771	C32E12.5.2,C32E12.5.1	sem-2	675.973	0.741328	0.183229	4.04592	5.21e-05	0.00160265
WBGene00003736	ZK822.3b.1,ZK822.3a.1,ZK822.3c.1,ZK822.3c.2	nhx-9	311.028	0.741302	0.22984	3.22529	0.00125846	0.0140557
WBGene00002037	F46C3.3c.1,F46C3.3f.1,F46C3.3g.1,F46C3.3h.1,F46C3.3a.1,F46C3.3b.1,F46C3.3d.1,F46C3.3e.1	hum-4	2106.27	0.740111	0.15651	4.72884	2.26e-06	0.000174
WBGene00019212	H19M22.3a.1,H19M22.3b.1,H19M22.3c.1	zmp-2	528.009	0.739433	0.230988	3.20118	0.00136866	0.0148595
WBGene00003884	M02B7.3a.1,M02B7.3b.1	osm-3	190.464	0.73874	0.26774	2.75917	0.00579492	0.0381785
WBGene00023068	F54D7.7.1	rpl-41.2	2673.37	0.73788	0.163917	4.50154	6.75e-06	0.000406
WBGene00011736	T12D8.9a.1,T12D8.9b.1	T12D8.9	4366.54	0.737803	0.170997	4.31471	1.6e-05	0.000759
WBGene00001702	W05E7.3.1	grd-13	423.014	0.737748	0.240748	3.0644	0.0021811	0.0202251
WBGene00022410	Y97E10C.1.2,Y97E10C.1.1	Y97E10C.1	1594.33	0.737286	0.154615	4.76854	1.86e-06	0.000151
WBGene00003969	F23H11.8a.1,F23H11.8b.1,F23H11.8c.1	pef-1	340.001	0.736652	0.219558	3.35516	0.000793	0.0104248
WBGene00012256	W04G3.2.1	lpr-5	1941.84	0.73529	0.169996	4.32533	1.52e-05	0.000735
WBGene00000232	B0207.12a.1,B0207.12b.1,B0207.12a.2,B0207.12c.1	avr-14	202.821	0.734328	0.27934	2.6288	0.00856868	0.0490659
WBGene00015148	B0336.11a.1,B0336.11b.1	hpo-28	338.097	0.733699	0.276905	2.64964	0.00805779	0.0471562
WBGene00011081	R07B1.9.1	R07B1.9	410.186	0.730774	0.217314	3.36276	0.000772	0.0102338
WBGene00019064	F58G4.1.1	myo-5	7955.56	0.730649	0.138345	5.28134	1.28e-07	1.9e-05
WBGene00020952	W02G9.2b.1,W02G9.2a.1,W02G9.2c.1	kel-8	742.956	0.73033	0.179287	4.07354	4.63e-05	0.00147481
WBGene00000664	F17C8.2.1	col-89	218.581	0.729841	0.252438	2.89117	0.00383812	0.0291687
WBGene00018282	F41D9.2a.1,F41D9.2b.1	F41D9.2	236.063	0.72964	0.257858	2.82962	0.00466026	0.0329858
WBGene00011337	T01G1.2.1	T01G1.2	418.797	0.729428	0.209114	3.48818	0.000486	0.00743908
WBGene00010723	K09E4.6.1	cpg-7	472.597	0.728849	0.196677	3.70581	0.000211	0.00427363
WBGene00018854	F55A4.2.1	nlf-1	194.677	0.725257	0.26613	2.72519	0.00642636	0.0407572
WBGene00003767	B0213.4.1	nlp-29	173.117	0.7243	0.274569	2.63795	0.00834078	0.0481063
WBGene00020846	T27A10.6.1,T27A10.6.2	T27A10.6	1177.7	0.723198	0.165691	4.36473	1.27e-05	0.000634
WBGene00019944	R07G3.8.1	R07G3.8	196.486	0.723	0.260473	2.77572	0.00550792	0.0370924
WBGene00013959	ZK265.7.1	ZK265.7	434.956	0.722147	0.211032	3.42198	0.000622	0.00879899
WBGene00019819	R02D3.1a.1,R02D3.1b.1	aass-1	1885.19	0.720562	0.215288	3.34696	0.000817	0.0106115
WBGene00018398	F43H9.2b.1,F43H9.2a.1	sptl-2	906.672	0.720263	0.212509	3.38934	0.000701	0.00949134
WBGene00009096	F23H12.8.1	fipr-1	409.16	0.720077	0.259111	2.77903	0.00545219	0.0368886
WBGene00009558	F39B2.8.1	F39B2.8	261.701	0.720018	0.238379	3.02047	0.0025238	0.0222383
WBGene00022608	ZC416.1.1	madf-9	286.345	0.718834	0.244806	2.93634	0.00332109	0.0266087
WBGene00020194	T03G6.1.1	T03G6.1	707.024	0.718684	0.178882	4.01764	5.88e-05	0.00171502
WBGene00000491	B0024.8a.1,B0024.8b.1,B0024.8c.1,B0024.8d.1	che-12	306.715	0.718359	0.22921	3.13407	0.001724	0.0173707
WBGene00006599	B0545.1a.1,B0545.1b.1,B0545.1b.2	tpa-1	1247.07	0.717595	0.166562	4.30827	1.65e-05	0.000766
WBGene00021533	Y42G9A.3a.3,Y42G9A.3b.2,Y42G9A.3a.1,Y42G9A.3a.2,Y42G9A.3b.1	Y42G9A.3	324.937	0.717504	0.222776	3.22074	0.0012786	0.0142011
WBGene00020051	R13A5.9.1	mfsd-6	590.406	0.717417	0.195122	3.67676	0.000236	0.00462048
WBGene00003233	F45H11.4a.1,F45H11.4c.1,F45H11.4b.1	mgl-2	250.014	0.717378	0.258126	2.77918	0.0054497	0.0368886
WBGene00009722	F45D3.2a.1,F45D3.2b.1	F45D3.2	284.964	0.714952	0.236118	3.02795	0.00246222	0.0218819
WBGene00007562	C14A4.12b.1,C14A4.12a.1	C14A4.12	188.181	0.714396	0.265164	2.69416	0.00705653	0.0436855
WBGene00007981	C36E8.2.1	glb-11	224.91	0.712856	0.248863	2.86445	0.00417734	0.0308834
WBGene00002977	Y105E8A.7a.1,Y105E8A.7b.1,Y105E8A.7e.1	lev-10	1023.06	0.712467	0.185357	3.84375	0.000121	0.00290279
WBGene00009800	F47A4.3a.1,F47A4.3b.1,F47A4.3c.1	rrc-1	360.586	0.712308	0.21163	3.36582	0.000763	0.0101435
WBGene00006741	K03E6.5a.1,K03E6.5b.1	unc-1	394.665	0.711894	0.214254	3.32266	0.000892	0.0112983
WBGene00004912	T08A9.3.1	sng-1	347.076	0.711214	0.222872	3.19114	0.00141713	0.0152033
WBGene00018257	F41B4.1.1	F41B4.1	458.173	0.710278	0.218388	3.25236	0.00114451	0.0134185
WBGene00018682	F52D1.1.1	aagr-4	2002.51	0.71019	0.205064	3.46327	0.000534	0.00798954
WBGene00010745	K10D11.1.1	dod-17	236.44	0.709882	0.270513	2.6242	0.00868522	0.0494962
WBGene00012814	Y43F8B.3a.1,Y43F8B.3b.1,Y43F8B.3c.1,Y43F8B.3d.1,Y43F8B.3e.1,Y43F8B.3f.1,Y43F8B.3h.1,Y43F8B.3g.1	Y43F8B.3	959.665	0.709869	0.201319	3.52609	0.000422	0.00676265
WBGene00000958	C09E10.2a.1,C09E10.2b.1,C09E10.2c.1,C09E10.2d.1,C09E10.2e.1	dgk-1	508.15	0.709079	0.192033	3.69248	0.000222	0.0044054
WBGene00012261	W04G3.8.1	lpr-3	3281.65	0.708389	0.15389	4.60321	4.16e-06	0.000284
WBGene00009723	F45D3.3.1	F45D3.3	1321.04	0.708367	0.200083	3.54036	0.0004	0.00657501
WBGene00009958	F53B6.2a.1,F53B6.2b.1,F53B6.2c.1	madd-4	825.167	0.707205	0.17992	3.93067	8.47e-05	0.0022238
WBGene00004364	Y22F5A.3a.1,Y22F5A.3b.1	ric-4	1284.68	0.704992	0.201934	3.49119	0.000481	0.00738401
WBGene00002067	C43C3.1.2,C43C3.1.1	ifp-1	1938.26	0.704784	0.170968	4.12232	3.75e-05	0.0013062
WBGene00022664	ZK121.2.1	ZK121.2	772.47	0.704415	0.202503	3.47854	0.000504	0.00763385
WBGene00015632	C09D4.1a.1,C09D4.1b.1,C09D4.1b.2	C09D4.1	320.506	0.704327	0.229245	3.07238	0.00212362	0.0199237
WBGene00011217	R10E11.5b.1,R10E11.5a.1,R10E11.5b.2	R10E11.5	240.65	0.704323	0.263243	2.67556	0.00746047	0.0450437
WBGene00002827	C29E6.1a.2,C29E6.1b.2,C29E6.1c.2,C29E6.1a.1,C29E6.1b.1,C29E6.1c.1	let-653	497.166	0.704109	0.196029	3.59187	0.000328	0.00573336
WBGene00014088	ZK809.8a.1,ZK809.8b.1	ZK809.8	880.942	0.70407	0.216897	3.2461	0.00116997	0.0135943
WBGene00022271	Y73E7A.4.1	cpx-1	683.978	0.703516	0.225149	3.12466	0.00178008	0.0177889
WBGene00000086	C02H7.3a.1,C02H7.3b.1	aex-3	506.366	0.703221	0.194063	3.62368	0.00029	0.00529609
WBGene00020579	T19D12.4a.1,T19D12.4b.1,T19D12.4b.2	T19D12.4	1160.02	0.702548	0.203401	3.45401	0.000552	0.00819311
WBGene00019495	K07E8.3.1,K07E8.3.2,K07E8.3.3	sdz-24	618.844	0.701822	0.231111	3.03673	0.00239158	0.0214453
WBGene00006513	Y39A3CL.2.1	rimb-1	1161.33	0.70141	0.171194	4.09717	4.18e-05	0.00138584
WBGene00004036	F31B12.1c.1,F31B12.1a.1,F31B12.1b.1,F31B12.1d.1,F31B12.1e.1,F31B12.1f.1	plc-1	923.685	0.701293	0.168975	4.15028	3.32e-05	0.00120234
WBGene00004219	C45B2.7.1	ptr-4	1071.63	0.699102	0.17998	3.88434	0.000103	0.00257861
WBGene00020012	R11G1.6a.1,R11G1.6b.1,R11G1.6c.1,R11G1.6d.1	R11G1.6	1118.11	0.698964	0.179047	3.9038	9.47e-05	0.0024255
WBGene00003171	ZK154.3.1	mec-7	1397.78	0.698874	0.176939	3.9498	7.82e-05	0.00210729
WBGene00022413	Y102A11A.3.1	Y102A11A.3	1595.31	0.698655	0.185102	3.77444	0.00016	0.00354259
WBGene00011266	R13H4.8.1	R13H4.8	289.155	0.698616	0.266858	2.61793	0.0088465	0.0499631
WBGene00045416	Y37H2A.14.1	Y37H2A.14	684.246	0.69725	0.222404	3.13506	0.0017182	0.0173298
WBGene00004056	F42G8.3a.1,F42G8.3b.1,F42G8.3c.1,F42G8.3d.1	pmk-2	218.49	0.696906	0.25193	2.76626	0.00567024	0.0377007
WBGene00001494	H09G03.2a.1,H09G03.2b.1,H09G03.2c.1	frm-8	373.976	0.696886	0.24035	2.89946	0.00373801	0.0285896
WBGene00003089	K02C4.4a.1,K02C4.4b.1	ltd-1	961.82	0.695416	0.179458	3.8751	0.000107	0.00266723
WBGene00015704	C11D9.1.1	tiam-1	246.323	0.694401	0.241967	2.86981	0.00410715	0.0304964
WBGene00002039	T10H10.1.1	hum-6	1739.67	0.694152	0.156584	4.43309	9.29e-06	0.000508
WBGene00011756	T13H5.2b.1,T13H5.2a.1	ctg-2	275.676	0.693878	0.254465	2.72681	0.00639496	0.040668
WBGene00000903	B0412.2.1	daf-7	607.315	0.693636	0.259034	2.67778	0.00741126	0.0448592
WBGene00001430	C50F2.6a.1,C50F2.6a.2,C50F2.6b.1	fkb-5	709.676	0.693423	0.181024	3.83056	0.000128	0.00297547
WBGene00010524	K03B8.6.2,K03B8.6.1	K03B8.6	525.807	0.693272	0.216346	3.20447	0.00135314	0.014809
WBGene00012257	W04G3.3.1	lpr-4	986.169	0.691804	0.176083	3.92886	8.54e-05	0.00223407
WBGene00002210	F58H12.1.1	kin-29	615.806	0.69153	0.188248	3.6735	0.000239	0.00465109
WBGene00008258	C52E4.5.1,C52E4.5.2	mans-2	654.189	0.690978	0.224374	3.07958	0.00207292	0.0196639
WBGene00004062	T10H9.5a.1,T10H9.5c.1	pmp-5	1706.25	0.689786	0.239787	2.87666	0.00401906	0.0300475
WBGene00017154	F01E11.1.1	ugt-57	265.525	0.689393	0.238263	2.89342	0.00381077	0.0289977
WBGene00009730	F45G2.2a.1,F45G2.2b.2,F45G2.2b.1	myo-6	2412.16	0.688856	0.176105	3.91162	9.17e-05	0.00236378
WBGene00003497	K07D8.1.1	mup-4	5698.52	0.688647	0.19317	3.56498	0.000364	0.0061479
WBGene00015545	C06G1.1a.1,C06G1.1b.1	C06G1.1	458.485	0.687949	0.256964	2.67722	0.00742367	0.0448948
WBGene00018969	F56D3.1.2,F56D3.1.1	F56D3.1	1643.51	0.68769	0.169308	4.06177	4.87e-05	0.00152506
WBGene00001709	W02B3.2.1	grk-2	495.608	0.686124	0.194095	3.53499	0.000408	0.00661121
WBGene00008205	C49F5.1.1,C49F5.1.2,C49F5.1.3	sams-1	5658.15	0.685718	0.231283	2.96484	0.00302841	0.0250872
WBGene00000225	C38C6.2a.1,C38C6.2b.1,C38C6.2c.1,C38C6.2c.2	atgp-2	964.631	0.685375	0.168694	4.06283	4.85e-05	0.00152216
WBGene00006468	F13E6.6.1	rhgf-1	489.523	0.684545	0.201532	3.3967	0.000682	0.00934639
WBGene00003635	F16H11.5.1	nhr-45	583.688	0.683472	0.191024	3.57793	0.000346	0.00594363
WBGene00022743	ZK430.8.1	mlt-7	981.372	0.682691	0.204827	3.33302	0.000859	0.0109792
WBGene00011668	T09F5.9.1	clec-47	532.868	0.68245	0.219409	3.11041	0.00186829	0.0183939
WBGene00018976	F56E10.2a.1,F56E10.2b.1,F56E10.2c.1,F56E10.2a.2,F56E10.2b.2,F56E10.2c.2	daam-1	384.305	0.682148	0.210398	3.24218	0.0011862	0.0136567
WBGene00003600	R09G11.2c.1,R09G11.2d.1,R09G11.2a.2,R09G11.2a.1,R09G11.2c.2,R09G11.2d.2	nhr-1	997.436	0.681463	0.165378	4.12064	3.78e-05	0.0013062
WBGene00001179	F28C1.2c.1,F28C1.2a.1,F28C1.2b.1	egl-10	520.372	0.68108	0.192437	3.53924	0.000401	0.00659034
WBGene00000882	F42G9.2.2,F42G9.2.1	cyn-6	772.468	0.67968	0.193952	3.50437	0.000458	0.00708253
WBGene00009888	F49E2.5a.1,F49E2.5b.1,F49E2.5c.1,F49E2.5d.1,F49E2.5e.1,F49E2.5f.1,F49E2.5g.1,F49E2.5h.1,F49E2.5i.1,F49E2.5j.1,F49E2.5k.1,F49E2.5a.2,F49E2.5b.2,F49E2.5c.2,F49E2.5d.2,F49E2.5e.2,F49E2.5f.2,F49E2.5g.2,F49E2.5h.2,F49E2.5i.2,F49E2.5j.2,F49E2.5k.2	F49E2.5	7652.04	0.679631	0.150603	4.51274	6.4e-06	0.000391
WBGene00003375	T04C9.4b.1,T04C9.4d.1,T04C9.4a.1,T04C9.4a.2,T04C9.4c.1	mlp-1	483.42	0.679054	0.227695	2.9823	0.00286095	0.0240824
WBGene00001303	F32D8.6.1	emo-1	1323.89	0.678226	0.181359	3.73969	0.000184	0.0038666
WBGene00003166	F14D12.4q.1,F14D12.4d.1,F14D12.4h.1,F14D12.4k.1,F14D12.4m.1,F14D12.4a.1,F14D12.4b.1,F14D12.4e.1,F14D12.4n.1,F14D12.4f.1,F14D12.4i.1,F14D12.4l.1,F14D12.4o.1,F14D12.4c.1,F14D12.4g.1,F14D12.4j.1,F14D12.4p.1	mec-2	364.951	0.678097	0.212116	3.19682	0.00138953	0.0149802
WBGene00022644	ZK6.10a.1,ZK6.10b.1,ZK6.10c.1	dod-19	1497.73	0.677479	0.218293	3.10353	0.00191224	0.0185818
WBGene00011326	T01D3.1a.1,T01D3.1b.1	T01D3.1	707.048	0.677096	0.191857	3.52917	0.000417	0.00672526
WBGene00006831	C52E12.2a.1,C52E12.2b.2,C52E12.2a.2,C52E12.2b.1	unc-104	1442.9	0.676998	0.186978	3.62074	0.000294	0.00533587
WBGene00006788	F45E10.1a.1,F45E10.1b.1,F45E10.1c.1,F45E10.1d.1,F45E10.1e.1,F45E10.1f.1,F45E10.1g.1,F45E10.1h.1	unc-53	1478.09	0.676718	0.156835	4.31484	1.6e-05	0.000759
WBGene00004222	F44F4.4.1	ptr-8	420.64	0.676013	0.226782	2.98089	0.00287408	0.0241431
WBGene00012445	Y16B4A.2.1	Y16B4A.2	2131.71	0.675151	0.251362	2.68597	0.00723188	0.0442158
WBGene00001508	C10F3.6.2,C10F3.6.1	fut-8	254.523	0.675009	0.247102	2.73171	0.00630074	0.0402185
WBGene00016033	C24A3.2b.3,C24A3.2a.4,C24A3.2a.1,C24A3.2a.2,C24A3.2a.3,C24A3.2b.1,C24A3.2b.2,C24A3.2a.5	C24A3.2	553.616	0.674984	0.234731	2.87556	0.00403313	0.0300775
WBGene00015177	B0416.1a.1,B0416.1b.1,B0416.1c.1,B0416.1d.1	tmc-2	351.136	0.674656	0.220614	3.05808	0.00222762	0.0204818
WBGene00004830	Y51A2D.19m.1,Y51A2D.19a.1,Y51A2D.19b.1,Y51A2D.19c.1,Y51A2D.19d.1,Y51A2D.19e.1,Y51A2D.19f.1,Y51A2D.19g.1,Y51A2D.19h.1,Y51A2D.19i.1,Y51A2D.19j.1,Y51A2D.19k.1,Y51A2D.19l.1	slo-1	685.182	0.673577	0.189139	3.56127	0.000369	0.00620039
WBGene00004809	F44G3.6.1	skr-3	389.715	0.673382	0.23547	2.85974	0.00423995	0.0311537
WBGene00009781	F46C5.6.1	F46C5.6	372	0.673043	0.218013	3.08718	0.00202067	0.019368
WBGene00017307	F09F9.2.1	F09F9.2	330.621	0.672936	0.218352	3.08189	0.00205693	0.0195744
WBGene00004910	T03F7.1.1	snf-11	253.613	0.67221	0.243976	2.75523	0.00586503	0.0383777
WBGene00004933	F55H2.1b.1,F55H2.1a.1	sod-4	251.891	0.671943	0.244809	2.74477	0.00605536	0.0391537
WBGene00000704	F08G5.4.1	col-130	1824.3	0.671785	0.243716	2.75643	0.0058437	0.0383246
WBGene00004108	C34E7.1a.1,C34E7.1a.2,C34E7.1b.1,C34E7.1c.1,C34E7.1d.1	pqn-18	1260.33	0.671762	0.168655	3.98306	6.8e-05	0.00190588
WBGene00020114	R153.1d.1,R153.1g.1,R153.1h.1,R153.1a.1,R153.1e.1,R153.1b.1,R153.1c.1,R153.1f.1	pde-4	1597.12	0.669973	0.169915	3.943	8.05e-05	0.00215329
WBGene00012125	T28D6.5c.2,T28D6.5g.1,T28D6.5d.2,T28D6.5e.2,T28D6.5a.2,T28D6.5b.2,T28D6.5f.1,T28D6.5a.1,T28D6.5b.1,T28D6.5c.1,T28D6.5d.1,T28D6.5e.1	T28D6.5	868.364	0.66965	0.201835	3.31781	0.000907	0.0114095
WBGene00017124	E04F6.4.1	E04F6.4	359.485	0.668374	0.226836	2.94651	0.00321386	0.0259649
WBGene00018837	F54G2.1a.1,F54G2.1c.1,F54G2.1b.1	F54G2.1	891.574	0.667845	0.192986	3.46058	0.000539	0.00802939
WBGene00007210	BE10.2.1	agmo-1	271.233	0.667434	0.232456	2.87122	0.00408887	0.0303796
WBGene00004213	C48D5.2a.1,C48D5.2a.2,C48D5.2a.3,C48D5.2c.1,C48D5.2c.2,C48D5.2c.3,C48D5.2b.1,C48D5.2b.2,C48D5.2b.3	ptp-1	1631.55	0.667424	0.156791	4.25676	2.07e-05	0.000905
WBGene00002273	W01A11.4.1	lec-10	2090.82	0.667295	0.247986	2.69086	0.00712679	0.0438422
WBGene00006787	ZC101.2e.1,ZC101.2g.1,ZC101.2a.1,ZC101.2c.1,ZC101.2d.1,ZC101.2f.1,ZC101.2i.1,ZC101.2j.1,ZC101.2k.1,ZC101.2l.1,ZC101.2m.1,ZC101.2n.1,ZC101.2o.1,ZC101.2p.1,ZC101.2r.1,ZC101.2q,ZC101.2b.1	unc-52	11503.9	0.667046	0.167257	3.98814	6.66e-05	0.0018699
WBGene00015356	C02F12.7.1	tag-278	2950.8	0.665875	0.144818	4.598	4.27e-06	0.00029
WBGene00000083	F08C6.1a.2,F08C6.1c.2,F08C6.1a.1,F08C6.1c.1,F08C6.1b.1,F08C6.1b.2	adt-2	1100.87	0.665795	0.232871	2.85908	0.00424877	0.0311641
WBGene00002176	F56D12.4a.1,F56D12.4b.1,F56D12.4c.1	jip-1	621.567	0.665554	0.182577	3.64534	0.000267	0.00498336
WBGene00004115	DY3.5.1	pqn-26	671.456	0.665272	0.180158	3.69272	0.000222	0.0044054
WBGene00020497	T14A8.2a.1,T14A8.2b.1,T14A8.2c.1	T14A8.2	956.457	0.665055	0.226068	2.94183	0.00326275	0.0262468
WBGene00001572	M03A8.4.1	gei-15	1577.04	0.664922	0.199551	3.33209	0.000862	0.011004
WBGene00009337	F32F2.1e.1,F32F2.1g.1,F32F2.1h.1,F32F2.1b.1,F32F2.1g.2,F32F2.1a.1,F32F2.1c.1,F32F2.1d.1,F32F2.1f.1	uig-1	1864.64	0.664656	0.157325	4.22472	2.39e-05	0.000994
WBGene00006948	F52E4.6.1	wrt-2	1382.49	0.664603	0.176868	3.75763	0.000172	0.00368379
WBGene00011955	T23F11.3a.2,T23F11.3b.2,T23F11.3a.1,T23F11.3b.1	cdka-1	616.972	0.66394	0.192296	3.45269	0.000555	0.00819649
WBGene00006668	R04F11.4a.1,R04F11.4b.1,R04F11.4c.1,R04F11.4d.1	twk-13	290.861	0.663908	0.239079	2.77694	0.00548727	0.0370136
WBGene00006584	F42E11.4.1	tni-1	7346.19	0.663581	0.186382	3.56033	0.00037	0.00621406
WBGene00018869	F55C12.1d.1,F55C12.1b.1,F55C12.1c.1,F55C12.1e,F55C12.1a.2,F55C12.1a.1	rfip-1	1382.61	0.66344	0.174242	3.80758	0.00014	0.00319135
WBGene00001559	F45H7.2a.1,F45H7.2b.1,F45H7.2d.1,F45H7.2d.2,F45H7.2c.1	gei-1	842.561	0.661573	0.173242	3.81878	0.000134	0.00309112
WBGene00012100	T27F2.2f.1,T27F2.2a.1,T27F2.2b.1,T27F2.2c.1,T27F2.2d.1,T27F2.2e.1	sipa-1	1330.01	0.661515	0.158208	4.18131	2.9e-05	0.00110415
WBGene00000138	B0019.1.1	amx-2	459.489	0.661214	0.235058	2.81299	0.00490839	0.0342557
WBGene00006634	F33C8.3.1	tsp-8	490.68	0.660732	0.226852	2.91261	0.00358425	0.0278951
WBGene00002915	H19M22.2a.1,H19M22.2b.1,H19M22.2d.1,H19M22.2c.1	let-805	13982.6	0.660601	0.145092	4.55297	5.29e-06	0.00035
WBGene00002040	F56A6.2a.1,F56A6.2b.1	hum-7	1148.41	0.660484	0.167311	3.94766	7.89e-05	0.00212081
WBGene00008571	F08B12.1.2,F08B12.1.1	prmn-1	490.497	0.660468	0.194748	3.39139	0.000695	0.00947396
WBGene00003915	M88.6b.1,M88.6a.1,M88.6c.1	pan-1	1280.06	0.660161	0.191608	3.44538	0.00057	0.00825842
WBGene00018737	F53B1.4.1	F53B1.4	1140.18	0.658622	0.16504	3.99069	6.59e-05	0.00185865
WBGene00013458	Y67A10A.9.1	Y67A10A.9	686.768	0.658466	0.180039	3.65736	0.000255	0.00483086
WBGene00012127	T28D6.7.1	T28D6.7	291.839	0.658381	0.230003	2.86249	0.00420332	0.0310003
WBGene00003400	K12C11.4a.1,K12C11.4b.1,K12C11.4c.1,K12C11.4d.1	dapk-1	1268.75	0.658152	0.162141	4.05914	4.93e-05	0.00152998
WBGene00003847	F25D7.3a.1,F25D7.3b.1	blmp-1	1047.49	0.657541	0.166391	3.95179	7.76e-05	0.00210403
WBGene00022412	Y102A11A.2a.1,Y102A11A.2b.1	Y102A11A.2	332.515	0.656978	0.220776	2.97577	0.00292259	0.0244279
WBGene00003936	T17H7.4a.1,T17H7.4a.2,T17H7.4b.1,T17H7.4b.2,T17H7.4c.1,T17H7.4c.2,T17H7.4e.1,T17H7.4f.1,T17H7.4f.2,T17H7.4f.3,T17H7.4f.4,T17H7.4f.5,T17H7.4f.6,T17H7.4g.1,T17H7.4h.1,T17H7.4i.1,T17H7.4j.1,T17H7.4k.1,T17H7.4k.2,T17H7.4l.1,T17H7.4l.2,T17H7.4l.3,T17H7.4l.4,T17H7.4m.1,T17H7.4m.2,T17H7.4m.3,T17H7.4m.4,T17H7.4m.5,T17H7.4m.6,T17H7.4d.1,T17H7.4d.2,T17H7.4d.3,T17H7.4d.4	pat-12	5751.71	0.656893	0.162139	4.05143	5.09e-05	0.00156944
WBGene00020560	T19C3.2.1	T19C3.2	380.254	0.656723	0.236286	2.77935	0.00544672	0.0368886
WBGene00018718	F52H2.6.1	F52H2.6	630.615	0.656102	0.21452	3.05847	0.0022247	0.0204818
WBGene00012274	W05B5.1a.1,W05B5.1f.1,W05B5.1g.1,W05B5.1e.3,W05B5.1b.1,W05B5.1e.1,W05B5.1c.1,W05B5.1e.4,W05B5.1e.2,W05B5.1d.1	W05B5.1	1432.26	0.655336	0.160887	4.07327	4.64e-05	0.00147481
WBGene00009218	F28D1.9.1	acs-20	956.415	0.654955	0.177581	3.6882	0.000226	0.00445804
WBGene00004207	D2089.4a.1,D2089.4b.2,D2089.4b.1	ptb-1	319.731	0.654469	0.221314	2.9572	0.00310451	0.0254706
WBGene00044049	C41C4.10a.1,C41C4.10b.1	sfxn-5	395.195	0.653803	0.218611	2.99071	0.00278331	0.0236631
WBGene00016146	C26F1.1b.1,C26F1.1a.1	C26F1.1	517.445	0.653546	0.200941	3.25242	0.00114425	0.0134185
WBGene00017663	F21D12.3.1,F21D12.3.2	F21D12.3	717.516	0.652332	0.196476	3.32016	0.0009	0.0113522
WBGene00011771	T14G8.3a.1,T14G8.3b.1	T14G8.3	4379.45	0.649943	0.183829	3.53559	0.000407	0.00661121
WBGene00010867	M04G12.1b.1,M04G12.1d.1,M04G12.1d.2,M04G12.1d.3,M04G12.1a.1,M04G12.1c.1,M04G12.1c.2,M04G12.1e.1	tag-260	613.893	0.649327	0.200851	3.23288	0.00122549	0.0138819
WBGene00004122	F35D11.2b.1,F35D11.2a.1	pqn-35	1379.18	0.649308	0.190339	3.41132	0.000646	0.0090003
WBGene00013902	ZC455.1c.1,ZC455.1e.1,ZC455.1b.1,ZC455.1f.1,ZC455.1d.1,ZC455.1a.1	ZC455.1	695.701	0.648828	0.189962	3.41557	0.000636	0.00895099
WBGene00019285	K01A2.11d.1,K01A2.11c,K01A2.11a.1,K01A2.11b.1	cbn-1	417.276	0.648218	0.216048	3.00035	0.00269673	0.0231741
WBGene00007687	C18E9.7.1	C18E9.7	577.361	0.647421	0.213368	3.0343	0.00241098	0.0216031
WBGene00020806	T25F10.3.2,T25F10.3.1	T25F10.3	574.723	0.647314	0.189787	3.41074	0.000648	0.00900097
WBGene00001182	T22B7.1a.1,T22B7.1a.2,T22B7.1g,T22B7.1h,T22B7.1c.1,T22B7.1e.1,T22B7.1b.1,T22B7.1f.1,T22B7.1f.2,T22B7.1d.1,T22B7.1f.3	egl-13	780.653	0.646891	0.173357	3.73155	0.00019	0.00393849
WBGene00001091	C01B10.1	drh-2	773.211	0.646838	0.178739	3.6189	0.000296	0.0053379
WBGene00015061	B0228.4a.1,B0228.4c.1,B0228.4d.1,B0228.4e.1	cpna-2	6492.1	0.646547	0.168678	3.83303	0.000127	0.002963
WBGene00016059	C24G6.2a.1,C24G6.2b	hir-1	484.684	0.646193	0.199583	3.23772	0.00120489	0.0138054
WBGene00012255	W04G3.1a.1,W04G3.1b.1	lpr-6	1132.77	0.646124	0.167409	3.85955	0.000114	0.00279591
WBGene00001819	ZK484.2a.2,ZK484.2b.2,ZK484.2a.1,ZK484.2b.1	haf-9	2051.99	0.644358	0.23085	2.79124	0.00525059	0.035849
WBGene00008215	C49F8.3.1	C49F8.3	359.76	0.644305	0.229904	2.80249	0.00507095	0.0350426
WBGene00003929	F54F2.1.1	pat-2	2654.75	0.643526	0.172988	3.72006	0.000199	0.00408668
WBGene00013173	Y53F4B.27a.1,Y53F4B.27b.1	Y53F4B.27	332.813	0.643461	0.221084	2.91049	0.00360864	0.0279757
WBGene00006923	F08B1.1e.1,F08B1.1e.2,F08B1.1a.1,F08B1.1f.1,F08B1.1a.2,F08B1.1a.3,F08B1.1d.1,F08B1.1d.2,F08B1.1b.1,F08B1.1b.2,F08B1.1f.2,F08B1.1f.3,F08B1.1c,F08B1.1g.1,F08B1.1g.2	vhp-1	1863.72	0.643418	0.154346	4.16867	3.06e-05	0.00113818
WBGene00021740	Y50D4B.1a.1,Y50D4B.1c.1,Y50D4B.1b.1,Y50D4B.1d.1	Y50D4B.1	477.58	0.643312	0.232253	2.76988	0.00560763	0.0374826
WBGene00011661	T09F3.1.1	ztf-27	322.805	0.643026	0.235296	2.73284	0.00627906	0.0401229
WBGene00002216	T09A5.2a.1,T09A5.2b.1,T09A5.2c.1	klp-3	680.581	0.642939	0.196541	3.27127	0.00107067	0.0128717
WBGene00018275	F41C3.11.1	F41C3.11	279.039	0.64271	0.233216	2.75586	0.00585377	0.0383477
WBGene00007058	F13G11.1b.1,F13G11.1b.3,F13G11.1b.2,F13G11.1c.1,F13G11.1c.2,F13G11.1d.1	dmd-6	1902.98	0.642565	0.15142	4.2436	2.2e-05	0.000926
WBGene00008547	F07A11.4a.1,F07A11.4b.1	F07A11.4	932.163	0.642116	0.179101	3.58522	0.000337	0.00583585
WBGene00015791	C15C7.5.1,C15C7.5.2	C15C7.5	1437.42	0.642089	0.183172	3.5054	0.000456	0.00706455
WBGene00022665	ZK154.1.1	ZK154.1	669.677	0.642069	0.206245	3.11314	0.00185107	0.0183147
WBGene00004212	F42G9.9a.1,F42G9.9b.1,F42G9.9c.1,F42G9.9a.2,F42G9.9b.2,F42G9.9c.2,F42G9.9d.2,F42G9.9d.1	ptl-1	1458.67	0.641922	0.159537	4.02366	5.73e-05	0.00169323
WBGene00004061	T02D1.5.1	pmp-4	328.772	0.641833	0.218129	2.94245	0.00325628	0.0262124
WBGene00008655	F10F2.3.1	lips-3	297.006	0.641825	0.225385	2.84768	0.00440393	0.0318996
WBGene00006812	F25C8.3a.1,F25C8.3b.1,F25C8.3c.2,F25C8.3d.1,F25C8.3e.1,F25C8.3c.1	unc-80	1239.7	0.639817	0.161098	3.97161	7.14e-05	0.0019722
WBGene00011108	R07E3.7.1	R07E3.7	267.689	0.639793	0.236994	2.69962	0.00694187	0.0432268
WBGene00003407	F57C12.5a.1,F57C12.5b.1,F57C12.5c.1,F57C12.5d.1,F57C12.5e.1	mrp-1	1556.85	0.639412	0.182027	3.51274	0.000444	0.00694417
WBGene00013292	Y57G11A.4.1,Y57G11A.4.2	Y57G11A.4	406.436	0.639036	0.224541	2.84597	0.00442764	0.0320214
WBGene00004859	W06B3.2d.1,W06B3.2a.1,W06B3.2b.1,W06B3.2c.1	sma-5	781.583	0.638593	0.17659	3.61624	0.000299	0.00538181
WBGene00003495	T22E5.5.2,T22E5.5.1	mup-2	14033.9	0.638089	0.194258	3.28475	0.00102073	0.0124719
WBGene00018268	F41C3.2.1	F41C3.2	628.565	0.638068	0.202386	3.15273	0.00161753	0.0165685
WBGene00015803	C15H9.9.2,C15H9.9.3,C15H9.9.1	C15H9.9	993.265	0.637899	0.243451	2.62023	0.00878704	0.0498154
WBGene00021675	Y48G1BR.1.1	Y48G1BR.1	917.886	0.637612	0.178468	3.57269	0.000353	0.00601211
WBGene00006742	T02C5.5c.1,T02C5.5d.1,T02C5.5d.2,T02C5.5d.3,T02C5.5d.4,T02C5.5b.1,T02C5.5d.5,T02C5.5d.6,T02C5.5e.1,T02C5.5f.1,T02C5.5g.1,T02C5.5h.1,T02C5.5i.1,T02C5.5j.1,T02C5.5k.1,T02C5.5l.1,T02C5.5m.1,T02C5.5n.1,T02C5.5o.1,T02C5.5p.1,T02C5.5q.1,T02C5.5a.1	unc-2	1608.93	0.637111	0.156383	4.07403	4.62e-05	0.00147481
WBGene00004127	F52D1.3a.1,F52D1.3b.1,F52D1.3b.2,F52D1.3c.1,F52D1.3c.2	abu-12	702.121	0.636963	0.180167	3.5354	0.000407	0.00661121
WBGene00015841	C16C8.2.1	skpo-2	689.012	0.635188	0.178328	3.56192	0.000368	0.00619392
WBGene00021036	W05F2.4a.1,W05F2.4b.1,W05F2.4b.2,W05F2.4b.3,W05F2.4d.1,W05F2.4c.1,W05F2.4c.2,W05F2.4c.3,W05F2.4e.1,W05F2.4e.2	W05F2.4	2931.31	0.635115	0.152209	4.17265	3.01e-05	0.00112526
WBGene00012478	Y18D10A.8.1	mxt-1	997.144	0.63461	0.179724	3.53102	0.000414	0.00669149
WBGene00001187	C48A7.1a.1,C48A7.1b.1,C48A7.1c.1,C48A7.1c.2	egl-19	1588.75	0.634555	0.165577	3.83238	0.000127	0.00296497
WBGene00006424	F49E10.5a.1,F49E10.5b.1	ctbp-1	513.108	0.634459	0.195781	3.24066	0.00119254	0.013706
WBGene00010117	F55F3.3a.1,F55F3.3b.1	nkb-3	1870.15	0.634437	0.217685	2.91447	0.00356291	0.027811
WBGene00019188	H11E01.3.1	H11E01.3	1713.43	0.633744	0.152141	4.16551	3.11e-05	0.00114693
WBGene00002065	F54C9.1.1,F54C9.1.2	iff-2	7330.15	0.633557	0.195704	3.23732	0.00120659	0.0138118
WBGene00006615	R06B10.4a.1,R06B10.4b.1	trp-2	253.909	0.633388	0.238575	2.65488	0.00793371	0.0468079
WBGene00020315	T07E3.4a.1,T07E3.4b.1	T07E3.4	499.365	0.633236	0.219132	2.88974	0.00385555	0.0292454
WBGene00020732	T23E7.2a.1,T23E7.2b.1,T23E7.2e.1,T23E7.2f.1,T23E7.2d.1,T23E7.2d.2,T23E7.2c.1,T23E7.2d.3	T23E7.2	7475.72	0.633145	0.171137	3.69963	0.000216	0.00433988
WBGene00009865	F49B2.6.1	F49B2.6	494.823	0.632817	0.211916	2.98617	0.00282497	0.0238646
WBGene00008521	F02D8.4.2,F02D8.4.1	F02D8.4	1045.94	0.632737	0.19817	3.19289	0.00140855	0.0151248
WBGene00001725	Y65B4BR.6a.1,Y65B4BR.6b.1,Y65B4BR.6c.1	grl-16	9606.2	0.632351	0.238563	2.65067	0.00803329	0.0470819
WBGene00002348	R06C7.10.2,R06C7.10.1	myo-1	16538.9	0.632231	0.163487	3.86717	0.00011	0.00272688
WBGene00016751	C48E7.6.1	C48E7.6	473.109	0.631961	0.197725	3.19616	0.00139271	0.0149952
WBGene00020803	T25E4.1.1	T25E4.1	1091.18	0.63047	0.18686	3.37402	0.000741	0.00990095
WBGene00011524	T06D8.3.1	plpr-1	565.826	0.630397	0.190752	3.3048	0.00095	0.0117936
WBGene00014125	ZK863.8.1	ZK863.8	400.533	0.629992	0.224576	2.80525	0.00502771	0.0348849
WBGene00022593	ZC328.3a.1,ZC328.3b.1	ZC328.3	351.037	0.629879	0.220156	2.86105	0.00422234	0.0310625
WBGene00010012	F53H10.2a.1,F53H10.2b.1,F53H10.2c.1,F53H10.2d.1	saeg-1	2006.58	0.628934	0.156285	4.02427	5.72e-05	0.00169323
WBGene00006062	F30A10.8.1,F30A10.8.2	stn-1	395.895	0.628827	0.206281	3.0484	0.00230065	0.0208653
WBGene00000039	C42D8.5a.2,C42D8.5b.1,C42D8.5a.1	acn-1	1910.47	0.627884	0.155977	4.02548	5.69e-05	0.00169193
WBGene00021320	Y34B4A.4a.1,Y34B4A.4b.1	Y34B4A.4	417.088	0.627731	0.203546	3.08398	0.00204253	0.0194994
WBGene00018582	F48A9.2.1	F48A9.2	269.25	0.625367	0.234136	2.67096	0.00756344	0.0454414
WBGene00010813	M01F1.7.1	pitp-1	802.863	0.624034	0.174519	3.57573	0.000349	0.00597322
WBGene00003887	T05D4.4a.1,T05D4.4b.1	osm-7	1030.52	0.623506	0.185759	3.35653	0.000789	0.0103977
WBGene00012124	T28D6.4.1	T28D6.4	375.777	0.623305	0.210298	2.96391	0.00303754	0.0251227
WBGene00017716	F22F4.1.1	sups-1	692.714	0.622045	0.179978	3.45623	0.000548	0.00815003
WBGene00003169	E03G2.3.1	mec-5	611.731	0.621837	0.206295	3.01431	0.00257568	0.0225367
WBGene00020281	T06A4.1b.1,T06A4.1a.1	T06A4.1	293.409	0.621661	0.23068	2.69491	0.00704079	0.0436383
WBGene00011522	T06D8.1a.1,T06D8.1b.1,T06D8.1c.1	srap-1	5784.35	0.621658	0.147506	4.21446	2.5e-05	0.00102218
WBGene00011732	T12D8.4.1	arrd-17	578.08	0.621521	0.192417	3.23008	0.00123757	0.0139374
WBGene00000070	C44F1.5.1,C44F1.5.2	acy-3	566.773	0.621483	0.21392	2.90521	0.00367011	0.0282327
WBGene00004902	T13B5.1.1	snf-3	447.353	0.620224	0.215519	2.87781	0.00400443	0.0300132
WBGene00003515	K12F2.1.1	myo-3	14158.3	0.620059	0.145626	4.25789	2.06e-05	0.000904
WBGene00006594	M01A10.2a.1,M01A10.2g.1,M01A10.2h.1,M01A10.2e.1,M01A10.2f.1,M01A10.2i.1,M01A10.2b.1	tom-1	1170.73	0.61973	0.171589	3.61171	0.000304	0.00542271
WBGene00016733	C46H11.9.1	phat-2	741.79	0.619053	0.191561	3.23163	0.00123086	0.0139163
WBGene00020836	T27A1.4.1,T27A1.4.2	lgc-34	478.894	0.616791	0.231646	2.66264	0.00775302	0.0461631
WBGene00000998	K07E12.1a.1,K07E12.1a.2,K07E12.1b.1	dig-1	3898.7	0.616704	0.150317	4.10268	4.08e-05	0.00136077
WBGene00006589	T08B1.2a.1,T08B1.2c.1	tnt-4	12976.3	0.615889	0.164874	3.7355	0.000187	0.00389734
WBGene00019272	H42K12.3.1,H42K12.3.2	H42K12.3	2800.57	0.615475	0.153932	3.99834	6.38e-05	0.0018081
WBGene00019204	H14N18.4a.1,H14N18.4b.1,H14N18.4c.2,H14N18.4d.1,H14N18.4c.1,H14N18.4d.2	H14N18.4	416.854	0.614317	0.223134	2.75313	0.00590287	0.0385426
WBGene00003578	T26E3.2.1	ndx-1	307.948	0.614087	0.226539	2.71073	0.00671352	0.0421339
WBGene00022180	Y71H2AM.15a.1,Y71H2AM.15b.1	Y71H2AM.15	1354.39	0.612856	0.15972	3.83706	0.000125	0.00293616
WBGene00006575	F13B10.1f.1,F13B10.1h.1,F13B10.1a.1,F13B10.1b.1,F13B10.1c.1,F13B10.1d.1,F13B10.1e.1,F13B10.1g.1,F13B10.1h.2	tir-1	1191.65	0.612476	0.163852	3.73797	0.000186	0.0038794
WBGene00006818	C30A5.7a.1,C30A5.7b.1	unc-86	494.468	0.612382	0.222491	2.75239	0.00591614	0.0386082
WBGene00011289	R102.2.1	R102.2	1054.25	0.612297	0.229826	2.66418	0.0077177	0.0460301
WBGene00016022	C23H3.9b.1,C23H3.9b.2,C23H3.9b.3,C23H3.9d.1,C23H3.9d.2,C23H3.9e.1,C23H3.9e.2,C23H3.9e.3,C23H3.9e.4,C23H3.9e.5,C23H3.9e.6,C23H3.9f.1,C23H3.9c,C23H3.9a.1	C23H3.9	534.106	0.612136	0.190253	3.21748	0.00129322	0.0143103
WBGene00003175	C44B11.3.1	mec-12	1540.45	0.611643	0.201721	3.03213	0.00242836	0.0216672
WBGene00006825	F13C5.6a.1,F13C5.6b.1	unc-96	2086.02	0.610567	0.180717	3.37858	0.000729	0.00977097
WBGene00022100	Y69A2AR.31.1	Y69A2AR.31	571.204	0.609966	0.187834	3.24737	0.00116476	0.0135666
WBGene00001459	F15D4.8.1	flp-16	547.742	0.609601	0.210165	2.90059	0.00372464	0.0285238
WBGene00020216	T04G9.5.1	trap-2	2324.8	0.609513	0.194325	3.13657	0.00170938	0.0172554
WBGene00004344	C05B5.7a.1,C05B5.7b.1	rgs-1	379.985	0.609442	0.21123	2.88521	0.00391158	0.0295393
WBGene00009342	F32H2.5.1	fasn-1	5865.4	0.609186	0.145027	4.2005	2.66e-05	0.00106504
WBGene00003007	C16B8.1.2,C16B8.1.1	lin-18	342.63	0.608418	0.223269	2.72504	0.00642943	0.0407572
WBGene00017866	F27D9.8b.1,F27D9.8a.1	stn-2	316.639	0.608375	0.226753	2.68298	0.00729693	0.0443953
WBGene00001368	F35H8.5.1	exc-7	726.982	0.608	0.179892	3.3798	0.000725	0.00973866
WBGene00006784	T21C12.1b.2,T21C12.1c.1,T21C12.1d.1,T21C12.1f.2,T21C12.1h.1,T21C12.1h.2,T21C12.1h.3,T21C12.1i.1,T21C12.1i.2,T21C12.1i.3,T21C12.1k.1,T21C12.1e.2,T21C12.1j.2,T21C12.1b.1,T21C12.1c.2,T21C12.1d.2,T21C12.1e.1,T21C12.1f.1,T21C12.1j.1,T21C12.1k.2,T21C12.1g.1,T21C12.1l.1,T21C12.1m.1,T21C12.1o.1,T21C12.1h.4,T21C12.1h.5,T21C12.1i.4,T21C12.1i.5,T21C12.1h.6,T21C12.1i.6,T21C12.1h.7,T21C12.1i.7,T21C12.1n.1	unc-49	756.692	0.607521	0.20431	2.97353	0.00294393	0.0245403
WBGene00009532	F38B7.1a.1,F38B7.1b.1	ccch-1	2064.84	0.607501	0.165819	3.66363	0.000249	0.00474567
WBGene00015328	C02B10.3.1	C02B10.3	770.248	0.607416	0.183547	3.30933	0.000935	0.0116409
WBGene00004133	F57B9.9.1	abu-13	1648.9	0.604626	0.16316	3.70572	0.000211	0.00427363
WBGene00018073	F35H10.10.1	F35H10.10	1553.12	0.604581	0.169102	3.57524	0.00035	0.00597322
WBGene00010868	M04G12.4a.1,M04G12.4b.1,M04G12.4b.2	somi-1	1660.83	0.604523	0.160303	3.77113	0.000163	0.00357343
WBGene00016425	C34H4.2.1	C34H4.2	388.568	0.604074	0.216835	2.78587	0.00533844	0.0363038
WBGene00004256	ZK994.3.1	pxn-1	798.866	0.603568	0.215577	2.79977	0.00511385	0.0352681
WBGene00007600	C15C6.1.1	C15C6.1	1025.97	0.603489	0.172943	3.48953	0.000484	0.00741115
WBGene00000942	ZC477.9a.1,ZC477.9b.1,ZC477.9c.1,ZC477.9d.1,ZC477.9h.1,ZC477.9e.1,ZC477.9f.1,ZC477.9g.1	deb-1	7851.13	0.603283	0.156725	3.84932	0.000118	0.00286502
WBGene00019663	K11H12.7.1	K11H12.7	589.087	0.603253	0.216779	2.7828	0.0053892	0.0365451
WBGene00006815	W01A11.3a.1,W01A11.3b.2,W01A11.3b.1,W01A11.3c.1	unc-83	2595.57	0.60241	0.145432	4.1422	3.44e-05	0.00123195
WBGene00004854	F40E10.4.1	slt-1	775.91	0.60226	0.175581	3.4301	0.000603	0.00861272
WBGene00002058	F25E2.4.1	ifd-2	458.692	0.601641	0.203874	2.95104	0.00316703	0.025789
WBGene00001714	Y47D7A.5.1	grl-5	623.816	0.601521	0.195162	3.08217	0.002055	0.0195716
WBGene00000228	W04D2.1a.1,W04D2.1b.1,W04D2.1c.1,W04D2.1d.1	atn-1	2664.6	0.601364	0.185714	3.23812	0.0012032	0.0137993
WBGene00015541	C06E7.4a.1,C06E7.4b.1	C06E7.4	1865.87	0.600681	0.156645	3.83466	0.000126	0.00294915
WBGene00006467	C01B7.4a.2,C01B7.4b.2,C01B7.4a.1,C01B7.4b.1	magu-2	522.599	0.599803	0.192394	3.11758	0.00182342	0.018086
WBGene00013852	ZC101.3.1	hhat-1	403.882	0.599532	0.212819	2.81709	0.00484604	0.0339772
WBGene00004929	AC7.2a.1,AC7.2a.2,AC7.2b.1,AC7.2c.1,AC7.2d.1	soc-2	744.528	0.599476	0.181181	3.30872	0.000937	0.011654
WBGene00006588	C14F5.3c.2,C14F5.3c.3,C14F5.3d.1,C14F5.3a.1,C14F5.3a.2,C14F5.3c.1,C14F5.3c.4,C14F5.3c.5,C14F5.3b.1	tnt-3	7113.28	0.599443	0.162752	3.68316	0.00023	0.00453221
WBGene00006672	C24A3.6.1,C24A3.6.2	twk-18	1119.73	0.599345	0.183599	3.26442	0.00109689	0.0130427
WBGene00001570	F58A4.11.1	gei-13	1743.8	0.597673	0.189551	3.15311	0.00161543	0.0165685
WBGene00016264	C30F12.5a.1,C30F12.5b.1	C30F12.5	1312	0.597183	0.210142	2.84181	0.00448587	0.0322303
WBGene00013884	ZC412.3b.3,ZC412.3b.1,ZC412.3b.2,ZC412.3a.1,ZC412.3a.2,ZC412.3a.3	ZC412.3	2709.67	0.596542	0.220842	2.70121	0.00690869	0.0430875
WBGene00022789	ZK682.5.1,ZK682.5.2	lron-2	794.234	0.596352	0.200794	2.96998	0.00297823	0.0247572
WBGene00017998	F33D4.6b.1,F33D4.6c.1,F33D4.6a.1	F33D4.6	3411.44	0.595397	0.14498	4.10677	4.01e-05	0.001352
WBGene00016454	C35E7.2a.1,C35E7.2b.1	C35E7.2	321.489	0.595018	0.222401	2.67543	0.00746335	0.0450437
WBGene00004130	F54E2.3a.1,F54E2.3c.1,F54E2.3e.1,F54E2.3f.1,F54E2.3g.1,F54E2.3h.1,F54E2.3i.1,F54E2.3j.1,F54E2.3k.1,F54E2.3l.1,F54E2.3d.1,F54E2.3b.1	ketn-1	9754.26	0.594536	0.182422	3.25913	0.00111756	0.0132195
WBGene00017814	F26A10.2.1	F26A10.2	738.348	0.592263	0.203294	2.91333	0.00357601	0.0278491
WBGene00006762	Y37D8A.23a.1,Y37D8A.23a.2,Y37D8A.23b.1,Y37D8A.23c.1	unc-25	687.412	0.592098	0.21742	2.72329	0.00646354	0.0409479
WBGene00008314	C54G4.4.1	C54G4.4	317.615	0.591966	0.222828	2.65661	0.00789311	0.046672
WBGene00012989	Y48C3A.5a.1,Y48C3A.5b.1,Y48C3A.5c.1	Y48C3A.5	320.171	0.591584	0.221462	2.67127	0.00755646	0.0454288
WBGene00008964	F19H8.4.1	mltn-9	476.359	0.591552	0.201976	2.92883	0.00340239	0.0269711
WBGene00013859	ZC247.1.1	ZC247.1	1598.81	0.59141	0.165278	3.57827	0.000346	0.00594363
WBGene00019237	H24G06.1b.1,H24G06.1a.1,H24G06.1d.1,H24G06.1e.1,H24G06.1f.1,H24G06.1g.1	H24G06.1	2846.62	0.591234	0.152137	3.8862	0.000102	0.00257399
WBGene00006767	ZK897.1b.1,ZK897.1c.1,ZK897.1h.1,ZK897.1i.1,ZK897.1p.1,ZK897.1q.1,ZK897.1r.1,ZK897.1a.1,ZK897.1j.1,ZK897.1k.1,ZK897.1l.1,ZK897.1m.1,ZK897.1n.1,ZK897.1o.1,ZK897.1d.1,ZK897.1e.1,ZK897.1s.1,ZK897.1g.1,ZK897.1f.1	unc-31	475.487	0.590701	0.198606	2.97423	0.00293723	0.0245015
WBGene00003605	C48D5.1a.1,C48D5.1b.1,C48D5.1b.2,C48D5.1b.3	nhr-6	464.42	0.590027	0.22424	2.63123	0.00850755	0.0488217
WBGene00016934	C54G7.2.2,C54G7.2.1	mboa-3	736.498	0.5875	0.182015	3.22775	0.00124768	0.0140007
WBGene00000964	C47E12.8.1	dhp-2	496.273	0.586604	0.223636	2.62303	0.00871522	0.0495256
WBGene00009573	F40E10.5.1	F40E10.5	553.06	0.586322	0.18778	3.12239	0.00179389	0.0178821
WBGene00000476	T23D8.8.1	cfi-1	373.064	0.585985	0.218131	2.68639	0.00722276	0.0441962
WBGene00002011	C14B9.1.2,C14B9.1.1	hsp-12.2	853.071	0.585824	0.181133	3.23423	0.00121973	0.0138471
WBGene00006780	B0350.2c.1,B0350.2e.1,B0350.2f.1,B0350.2h.1,B0350.2c.2,B0350.2e.2,B0350.2f.2,B0350.2h.2,B0350.2i.1,B0350.2j.1,B0350.2b.1,B0350.2d.1,B0350.2a.1	unc-44	17486.4	0.585497	0.141723	4.13127	3.61e-05	0.00127879
WBGene00022745	ZK470.2c.1,ZK470.2b.1,ZK470.2a.1,ZK470.2b.2,ZK470.2b.3,ZK470.2b.4	ZK470.2	2472.66	0.585029	0.18396	3.1802	0.00147172	0.0155848
WBGene00011018	R05A10.1.1	R05A10.1	520.535	0.584541	0.203141	2.87751	0.00400822	0.0300227
WBGene00018100	F36H5.1.1	math-26	448.298	0.584484	0.217152	2.69158	0.00711138	0.0438422
WBGene00001441	K03C7.2a.1,K03C7.2b.1,K03C7.2c.1,K03C7.2c.2	fkh-9	1668.17	0.584043	0.16259	3.59212	0.000328	0.00573336
WBGene00002190	R07E4.6b.1,R07E4.6c.1,R07E4.6a.1	kin-2	3084.16	0.583628	0.145883	4.00065	6.32e-05	0.0017948
WBGene00001955	F58A4.7a.2,F58A4.7b.3,F58A4.7c.2,F58A4.7d.2,F58A4.7b.1,F58A4.7a.1,F58A4.7b.2,F58A4.7c.1,F58A4.7d.1	hlh-11	1763.27	0.582961	0.179634	3.24527	0.00117341	0.0136011
WBGene00006651	R05H5.8	tts-2	3855.42	0.582385	0.207744	2.80338	0.005057	0.0349866
WBGene00007044	B0495.10a.2,B0495.10a.1,B0495.10b.1,B0495.10c.1	cpna-5	880.731	0.582047	0.172524	3.37371	0.000742	0.00990095
WBGene00001190	Y37A1B.11b.1,Y37A1B.11c.1,Y37A1B.11a.1	egl-23	328.283	0.581685	0.218073	2.66738	0.00764448	0.0457907
WBGene00015650	C09G4.2c.1,C09G4.2a.1,C09G4.2b.2,C09G4.2b.3,C09G4.2b.1	pkg-2	1063.63	0.580852	0.168495	3.44728	0.000566	0.00823028
WBGene00018742	F53B3.3.1	F53B3.3	365.404	0.580777	0.218505	2.65796	0.00786151	0.0465772
WBGene00007242	C01G12.1.1	madf-5	750.15	0.580414	0.181639	3.19542	0.00139627	0.0150065
WBGene00006801	K11C4.5a.1,K11C4.5b.1,K11C4.5c.1,K11C4.5d.1,K11C4.5e.1,K11C4.5f.1,K11C4.5g.1,K11C4.5h.1,K11C4.5i.1,K11C4.5j.1,K11C4.5k.1,K11C4.5l.1,K11C4.5m.1,K11C4.5n.1,K11C4.5o.1,K11C4.5p.1	unc-68	5260.9	0.57968	0.179487	3.22965	0.0012394	0.0139374
WBGene00009355	F33A8.7.1	F33A8.7	491.293	0.579276	0.196493	2.94808	0.00319756	0.0258966
WBGene00018297	F41F3.3.1	F41F3.3	29806	0.578955	0.193364	2.99412	0.00275239	0.0235266
WBGene00001069	F46C8.6.1	dpy-7	2407.02	0.576532	0.152162	3.78893	0.000151	0.00337658
WBGene00008496	F01D5.6.1	F01D5.6	983.507	0.576463	0.177218	3.25285	0.00114255	0.0134185
WBGene00004300	F38A3.2.1	ram-2	11632.2	0.576134	0.219758	2.62167	0.00875001	0.0496761
WBGene00006824	Y105E8A.6.1	unc-95	951.385	0.575218	0.179609	3.20261	0.0013619	0.014837
WBGene00022073	Y67D8C.9b.1,Y67D8C.9a.1	Y67D8C.9	463.389	0.57517	0.218815	2.62857	0.00857458	0.0490762
WBGene00015172	B0410.3.1	B0410.3	463.079	0.574846	0.208365	2.75885	0.00580058	0.0381785
WBGene00001345	F29G9.4a.1,F29G9.4b.1	fos-1	1095.99	0.573756	0.189629	3.02567	0.00248081	0.0219981
WBGene00019428	K06A1.6a.1,K06A1.6b.1,K06A1.6c.1,K06A1.6d.1,K06A1.6e.1	dgk-5	362.867	0.572486	0.215821	2.6526	0.00798743	0.0469742
WBGene00009562	F39H2.1.2,F39H2.1.1	flp-22	459.564	0.57051	0.206565	2.7619	0.00574667	0.0379788
WBGene00018640	F49E10.2b.1,F49E10.2a.1	F49E10.2	533.42	0.570313	0.192298	2.96578	0.00301918	0.0250454
WBGene00018221	F40A3.6.1	F40A3.6	672.77	0.570137	0.213952	2.66478	0.00770378	0.0459843
WBGene00008167	C48B4.1.1	acox-1.5	920.307	0.56859	0.197523	2.8786	0.00399438	0.0299754
WBGene00018367	F42H10.3a.1,F42H10.3b.1	F42H10.3	560.88	0.56847	0.19375	2.93404	0.00334578	0.02668
WBGene00007679	C18D11.1.1	C18D11.1	857.712	0.567961	0.210032	2.70417	0.00684758	0.0427662
WBGene00018405	F44A2.5a.1,F44A2.5b.1	F44A2.5	1331	0.567227	0.164846	3.44095	0.00058	0.00835441
WBGene00018734	F53A10.2a.1,F53A10.2d.1,F53A10.2d.2,F53A10.2c.1,F53A10.2e.1,F53A10.2f.1,F53A10.2b.1	F53A10.2	1001.8	0.567142	0.166869	3.39873	0.000677	0.00930835
WBGene00016463	C35E7.11.1	C35E7.11	431.115	0.566866	0.216518	2.61811	0.00884194	0.0499631
WBGene00018965	F56D2.3a.1,F56D2.3b.1	F56D2.3	754.339	0.565747	0.183813	3.07784	0.00208507	0.0197479
WBGene00010835	M03B6.3.1	M03B6.3	782.286	0.564598	0.205232	2.75102	0.005941	0.0387071
WBGene00011444	T04F8.6.1	T04F8.6	482.728	0.564587	0.204643	2.75889	0.00579981	0.0381785
WBGene00019327	K02F3.4.2,K02F3.4.1	zip-2	4312.68	0.564543	0.14288	3.95116	7.78e-05	0.00210482
WBGene00017380	F11D5.1a.1,F11D5.1c.1,F11D5.1b.1	F11D5.1	870.617	0.564327	0.174433	3.23521	0.00121554	0.0138471
WBGene00020230	T05A8.4.1	nep-2	868.472	0.563716	0.171447	3.28799	0.00100906	0.0123799
WBGene00018532	F47B7.1.1	F47B7.1	1038.62	0.5637	0.191148	2.94902	0.00318782	0.0258966
WBGene00001410	Y54F10AM.2a.1,Y54F10AM.2b.1,Y54F10AM.2c.1,Y54F10AM.2d.1	feh-1	2585.5	0.562343	0.160333	3.50735	0.000453	0.00702186
WBGene00006407	F25H5.1b.1,F25H5.1e.1,F25H5.1h.1,F25H5.1i.1,F25H5.1c.1,F25H5.1c.2,F25H5.1f.1,F25H5.1d.1,F25H5.1g.1,F25H5.1a.1	lim-9	2399.98	0.561945	0.156794	3.58398	0.000338	0.00584967
WBGene00009674	F44A6.1a.1,F44A6.1b.1,F44A6.1b.2	nucb-1	2884.32	0.561922	0.146796	3.82792	0.000129	0.00299587
WBGene00044079	C34E11.3e.1,C34E11.3f.1,C34E11.3g.1,C34E11.3a.1,C34E11.3b.1,C34E11.3c.1,C34E11.3d.1	tag-241	1747.52	0.561002	0.162594	3.45031	0.00056	0.00820394
WBGene00019572	K09E2.3.1	K09E2.3	549.406	0.560997	0.188181	2.98115	0.00287165	0.0241397
WBGene00007142	B0334.1.1,B0334.1.2	ttr-18	1680.99	0.560909	0.212096	2.6446	0.00817867	0.0476074
WBGene00044070	T22A3.4a.1,T22A3.4b.1	set-18	2184.66	0.56056	0.179378	3.12502	0.00177794	0.0177824
WBGene00003371	F09F7.2a.1,F09F7.2a.2,F09F7.2b.1	mlc-3	16374.5	0.55964	0.17539	3.19083	0.00141863	0.0152058
WBGene00003627	F58G6.5a.1,F58G6.5b.1,F58G6.5d.1,F58G6.5c.1	nhr-34	582.083	0.559372	0.195704	2.85826	0.0042597	0.031203
WBGene00019160	H05L03.3.2,H05L03.3.1	nlp-49	514.667	0.558638	0.21293	2.62358	0.00870114	0.0495094
WBGene00000118	Y69F12A.2a.2,Y69F12A.2b.2,Y69F12A.2a.1,Y69F12A.2b.1	alh-12	1503.26	0.557487	0.180124	3.09502	0.00196801	0.018985
WBGene00006999	F42G4.3a.1,F42G4.3e.2,F42G4.3a.2,F42G4.3e.1,F42G4.3c.1,F42G4.3d.1,F42G4.3b.1	zyx-1	4239.03	0.557177	0.173757	3.20664	0.00134295	0.014711
WBGene00020554	T19A5.3a.1,T19A5.3b.1	T19A5.3	901.182	0.555311	0.16992	3.26808	0.00108281	0.0129525
WBGene00003687	H27C11.1a.1,H27C11.1b.3,H27C11.1b.1,H27C11.1b.2	nhr-97	1631.92	0.554953	0.190139	2.91866	0.00351535	0.0276104
WBGene00015298	C01F1.3a.1,C01F1.3b.1	C01F1.3	930.321	0.553925	0.194276	2.85122	0.00435518	0.0316996
WBGene00001707	Y48G8AR.1a.1,Y48G8AR.1b.1,Y48G8AR.1c.1	grh-1	850.516	0.553565	0.192011	2.88299	0.00393922	0.0296732
WBGene00019185	H10E21.5.1	H10E21.5	392.471	0.552981	0.210084	2.63219	0.00848367	0.0487424
WBGene00007877	C33A11.1.1,C33A11.1.2	nfki-1	1202.13	0.552452	0.165167	3.34481	0.000823	0.0106712
WBGene00013037	Y49E10.18.1	Y49E10.18	703.274	0.552417	0.182683	3.0239	0.00249538	0.0220945
WBGene00011763	T14B1.1.1,T14B1.1.2,T14B1.1.3	T14B1.1	1548.8	0.551212	0.192563	2.8625	0.00420313	0.0310003
WBGene00018374	F43B10.2a.1,F43B10.2b.1	tag-343	1114.24	0.551162	0.164994	3.34049	0.000836	0.0107452
WBGene00004232	Y38F1A.3.1	ptr-18	936.101	0.550508	0.17692	3.11162	0.00186066	0.018368
WBGene00022499	ZC8.3.1	set-30	996.352	0.549707	0.178817	3.07413	0.00211118	0.0198672
WBGene00013639	Y105C5A.15c.1,Y105C5A.15d,Y105C5A.15e.1,Y105C5A.15a.1,Y105C5A.15b.1	Y105C5A.15	463.919	0.549447	0.206067	2.66635	0.00766799	0.0458771
WBGene00006956	ZK1290.8.1	wrt-10	1887.56	0.549059	0.171606	3.19954	0.00137648	0.0149009
WBGene00001064	T14B4.6.1	dpy-2	1880.21	0.549013	0.16615	3.30432	0.000952	0.0118016
WBGene00002217	F56E3.3a.1,F56E3.3b.1,F56E3.3c.1	klp-4	1730.22	0.548609	0.169183	3.24269	0.00118405	0.0136567
WBGene00001795	C05C12.3.1	gtl-1	1297.48	0.548516	0.167736	3.27012	0.00107501	0.0128979
WBGene00018350	F42C5.10.1	ifo-1	3439.61	0.548434	0.149976	3.65681	0.000255	0.00483358
WBGene00004452	C06B8.8.6,C06B8.8.1,C06B8.8.2,C06B8.8.3,C06B8.8.4,C06B8.8.5,C06B8.8.7	rpl-38	5529.35	0.547807	0.163876	3.34282	0.000829	0.0106948
WBGene00016763	C49A9.9a.3,C49A9.9a.1,C49A9.9a.2,C49A9.9b	C49A9.9	448.233	0.547528	0.19895	2.75209	0.00592158	0.0386147
WBGene00002243	Y54G2A.25a.1,Y54G2A.25b.1	lad-2	402.204	0.547314	0.207195	2.64154	0.00825295	0.0478767
WBGene00000286	C18E9.1.1	cal-2	451.252	0.547064	0.207254	2.63957	0.00830101	0.0480394
WBGene00006508	M01E11.7a.1,M01E11.7b.1,M01E11.7b.2,M01E11.7c.1,M01E11.7e.1,M01E11.7f.1,M01E11.7g.1,M01E11.7h.1,M01E11.7d.1	tns-1	2391.36	0.545877	0.155925	3.50089	0.000464	0.00714797
WBGene00018193	F39C12.1.1	F39C12.1	1732.1	0.545756	0.163013	3.34793	0.000814	0.0106115
WBGene00003958	F23B2.11.1,F23B2.11.2	pcp-3	1335.83	0.543866	0.183082	2.97061	0.00297204	0.0247229
WBGene00006876	ZK1151.1b.1,ZK1151.1c.1,ZK1151.1g.1,ZK1151.1j.1,ZK1151.1k.1,ZK1151.1l.1,ZK1151.1m.1,ZK1151.1n.1,ZK1151.1o.1,ZK1151.1a.1,ZK1151.1d.1,ZK1151.1e.1,ZK1151.1h.1,ZK1151.1f.1,ZK1151.1i.1	vab-10	22728.7	0.543455	0.141144	3.85036	0.000118	0.00286502
WBGene00044698	K09F5.6.1	K09F5.6	958.22	0.543248	0.179415	3.02789	0.00246267	0.0218819
WBGene00021614	Y47A7.2.1	Y47A7.2	1430.79	0.541834	0.164368	3.29647	0.000979	0.0120863
WBGene00000367	C54D2.5a.3,C54D2.5c.3,C54D2.5d.3,C54D2.5e.3,C54D2.5g.3,C54D2.5a.1,C54D2.5a.2,C54D2.5c.1,C54D2.5c.2,C54D2.5d.1,C54D2.5d.2,C54D2.5e.1,C54D2.5e.2,C54D2.5g.1,C54D2.5g.2	cca-1	782.246	0.541405	0.187897	2.88139	0.00395925	0.0297678
WBGene00004321	F54E7.7.1	rcan-1	728.297	0.540057	0.184067	2.93402	0.00334601	0.02668
WBGene00003143	C34B4.1a.1,C34B4.1b.1	max-1	498.012	0.53894	0.19471	2.76791	0.00564164	0.037605
WBGene00022122	Y71F9AM.6.1	trap-1	4806.54	0.538922	0.17923	3.00688	0.00263942	0.022879
WBGene00003514	T18D3.4.1	myo-2	17267.4	0.538843	0.149029	3.61569	0.0003	0.00538181
WBGene00006366	C44H4.3.1	sym-1	4988.36	0.538553	0.143838	3.74417	0.000181	0.00381167
WBGene00020867	T27F7.2b.1,T27F7.2a.1,T27F7.2b.2,T27F7.2c.1,T27F7.2c.2	shc-2	460.217	0.538306	0.199654	2.6962	0.0070135	0.0435595
WBGene00017719	F22F7.1a.1,F22F7.1b.1,F22F7.1b.2	ldp-1	2815.27	0.538237	0.160542	3.35262	0.0008	0.010488
WBGene00001488	ZK270.2a.1,ZK270.2b.2,ZK270.2d.1,ZK270.2e.1,ZK270.2b.1	frm-1	8258.21	0.537922	0.13752	3.91159	9.17e-05	0.00236378
WBGene00016655	C44E4.6.1,C44E4.6.3,C44E4.6.2	acbp-1	1046.6	0.537682	0.203814	2.6381	0.0083371	0.0481063
WBGene00003093	F58B3.1.1	lys-4	2161.74	0.537679	0.159958	3.36137	0.000776	0.0102536
WBGene00019839	R02F11.1.1	R02F11.1	1626.9	0.537244	0.179874	2.98678	0.00281928	0.0238502
WBGene00000893	ZC250.1a.1,ZC250.1b.1	cyn-17	865.676	0.536437	0.169441	3.16593	0.00154588	0.0161219
WBGene00000140	ZK973.6c.1,ZK973.6a.1,ZK973.6b.1	anc-1	1689.39	0.53478	0.153656	3.48037	0.000501	0.00760707
WBGene00006583	ZK673.7.1	tnc-2	1226.21	0.533334	0.171718	3.10587	0.00189719	0.018541
WBGene00010834	M03B6.2.1	mct-3	1648.55	0.53127	0.193371	2.74741	0.0060068	0.0389238
WBGene00002189	ZK909.2n.2,ZK909.2n.1,ZK909.2h.1,ZK909.2j.1,ZK909.2g.1,ZK909.2i.1,ZK909.2a.1,ZK909.2b.1,ZK909.2c.1,ZK909.2f.1,ZK909.2k.1,ZK909.2e.1,ZK909.2l.1,ZK909.2d.1,ZK909.2m.1,ZK909.2c.2	kin-1	3995.72	0.530912	0.153857	3.45067	0.000559	0.00820394
WBGene00006759	ZK617.1a.1,ZK617.1b.1,ZK617.1c.1,ZK617.1d.1,ZK617.1e.1,ZK617.1f.1,ZK617.1g.1,ZK617.1h.1,ZK617.1i.1,ZK617.1a.2,ZK617.1b.2,ZK617.1c.2,ZK617.1d.2,ZK617.1e.2,ZK617.1f.2,ZK617.1g.2,ZK617.1h.2,ZK617.1i.2,ZK617.1a.3,ZK617.1b.3,ZK617.1c.3,ZK617.1d.3,ZK617.1e.3,ZK617.1f.3,ZK617.1g.3,ZK617.1h.3,ZK617.1i.3	unc-22	13101.1	0.530761	0.167467	3.16934	0.00152784	0.0159559
WBGene00004053	ZK1005.1a.1,ZK1005.1b.1	tank-1	2717.32	0.52955	0.146582	3.61266	0.000303	0.00541903
WBGene00010738	K10D3.4.1	K10D3.4	2222.43	0.528962	0.164272	3.22004	0.00128172	0.0142225
WBGene00006527	C02F4.2a.1,C02F4.2c.1,C02F4.2b.1	tax-6	2186.83	0.528594	0.147972	3.57226	0.000354	0.00601363
WBGene00016781	C49G7.3.1	C49G7.3	3469.07	0.526924	0.193323	2.72561	0.00641819	0.0407507
WBGene00000403	B0034.3a.1,B0034.3b.1,B0034.3c.1	casy-1	3252.67	0.52606	0.14611	3.60044	0.000318	0.00560489
WBGene00011869	T20G5.7.1	dod-6	2436.61	0.524721	0.160088	3.27771	0.00104653	0.0126964
WBGene00008443	E01F3.1e.1,E01F3.1i.1,E01F3.1b.1,E01F3.1j.1,E01F3.1f.1,E01F3.1g.1,E01F3.1c.1,E01F3.1h.1,E01F3.1a.1,E01F3.1d.1	pde-3	505.517	0.523986	0.195304	2.68293	0.00729796	0.0443953
WBGene00016006	C23F12.1a.1,C23F12.1e.1,C23F12.1b,C23F12.1c.2,C23F12.1d.2,C23F12.1f.1,C23F12.1f.2,C23F12.1g.1,C23F12.1g.2,C23F12.1h.1,C23F12.1i.1,C23F12.1j.1,C23F12.1k.1,C23F12.1l.2,C23F12.1m.2,C23F12.1n.1,C23F12.1o.1,C23F12.1p.1,C23F12.1q.1,C23F12.1c.1,C23F12.1d.1,C23F12.1l.1,C23F12.1m.1	fln-2	8107.66	0.522149	0.143109	3.6486	0.000264	0.00495142
WBGene00012812	Y43F8B.1a.2,Y43F8B.1c.1,Y43F8B.1b.1,Y43F8B.1d.1,Y43F8B.1e.1,Y43F8B.1a.1	Y43F8B.1	1828.91	0.52032	0.182865	2.84538	0.00443586	0.0320233
WBGene00002203	F46F2.2a.1,F46F2.2a.2,F46F2.2c.1,F46F2.2c.2,F46F2.2d.1,F46F2.2e.2,F46F2.2f.2,F46F2.2b.1,F46F2.2e.1,F46F2.2d.2,F46F2.2d.3,F46F2.2f.1	kin-20	1257.36	0.520159	0.168678	3.08374	0.00204419	0.0194996
WBGene00001330	Y57G11C.24g.1,Y57G11C.24h.1,Y57G11C.24i.1,Y57G11C.24a.2,Y57G11C.24d.2,Y57G11C.24d.3,Y57G11C.24d.4,Y57G11C.24d.5,Y57G11C.24d.6,Y57G11C.24j.2,Y57G11C.24k.2,Y57G11C.24k.3,Y57G11C.24k.4,Y57G11C.24k.5,Y57G11C.24k.6,Y57G11C.24a.3,Y57G11C.24j.3,Y57G11C.24d.7,Y57G11C.24k.7,Y57G11C.24d.8,Y57G11C.24k.8,Y57G11C.24a.1,Y57G11C.24j.1,Y57G11C.24d.9,Y57G11C.24k.9,Y57G11C.24d.1,Y57G11C.24k.1,Y57G11C.24e.1,Y57G11C…	eps-8	4360.92	0.519017	0.14115	3.67706	0.000236	0.00462048
WBGene00009453	F36A2.3.1	F36A2.3	841.765	0.518872	0.192886	2.69004	0.00714428	0.0439156
WBGene00001428	C05C8.3.1,C05C8.3.2	fkb-3	1463.92	0.517152	0.184426	2.80411	0.00504559	0.0349579
WBGene00006586	W03F8.1.1,W03F8.1.2	tni-4	5274.93	0.513299	0.170989	3.00194	0.00268264	0.0231027
WBGene00010057	F54D5.15a.1,F54D5.15b.1,F54D5.15b.2,F54D5.15c.1	F54D5.15	580.026	0.513161	0.185294	2.76945	0.00561518	0.0374826
WBGene00010830	M02G9.1a.1,M02G9.1b.1	M02G9.1	660.114	0.512117	0.189258	2.70592	0.00681153	0.0426012
WBGene00077761	F17C11.17.1	zip-9	3303.49	0.511608	0.150642	3.39619	0.000683	0.00935198
WBGene00003963	C07A12.4a.1,C07A12.4a.2,C07A12.4b.1,C07A12.4b.2,C07A12.4c.1,C07A12.4c.2	pdi-2	16773.7	0.510693	0.153522	3.32652	0.000879	0.0111668
WBGene00003369	C36E6.3.1	mlc-1	16472.5	0.510636	0.194336	2.6276	0.008599	0.0491689
WBGene00002053	F10C1.2b.1,F10C1.2a.2,F10C1.2a.1	ifb-1	7591.73	0.509715	0.185038	2.75465	0.00587541	0.0384053
WBGene00011938	T22H6.2a.1,T22H6.2b.1	alh-13	1206.79	0.508947	0.190837	2.66693	0.00765483	0.0458294
WBGene00020678	T22B11.4a.1,T22B11.4b.1,T22B11.4c.1	T22B11.4	3186.03	0.508229	0.151632	3.35173	0.000803	0.0105105
WBGene00010673	K08E7.5c.1,K08E7.5a.1,K08E7.5b.1,K08E7.5d.1,K08E7.5e.1	K08E7.5	661.034	0.507268	0.183115	2.77021	0.00560194	0.0374826
WBGene00015752	C14B9.2.1	C14B9.2	3237.42	0.506632	0.167055	3.03273	0.00242349	0.0216503
WBGene00011283	75972	ttbk-7	2309.7	0.506443	0.173917	2.91197	0.00359152	0.0279336
WBGene00006826	F14D12.2.1,F14D12.2.2	unc-97	1018.51	0.505237	0.175542	2.87815	0.00400015	0.0299999
WBGene00007592	C14H10.2b.1,C14H10.2a.1,C14H10.2b.2,C14H10.2b.3,C14H10.2b.4	C14H10.2	1599.17	0.504454	0.157297	3.20701	0.00134123	0.014711
WBGene00022517	ZC123.1.1	ZC123.1	1504.11	0.502231	0.186017	2.69993	0.00693549	0.0432096
WBGene00000063	T04C12.6.1,T04C12.6.3,T04C12.6.2,T04C12.6.4	act-1	9201.1	0.501498	0.188011	2.66738	0.00764454	0.0457907
